# Supplementary material for: Optimizing Clinical Decision Support System Functionality by Leveraging Specific Human-Computer Interaction Elements: Insights From a Systematic Review
Source: JMIR Hum Factors. 2025 May 6;12:e69333. doi: 10.2196/69333 (PMC12093079; doi:10.2196/69333)
Supplement: Multimedia Appendix 2 [file humanfactors_v12i1e69333_app2.xlsx]

## Sheet: PubMed
Paper Type	Authors	Title	Journal	Publication year	Inclusion/ Exclusion	Reason inclusion/exclusion after reading Abstract	Repetitive or Just available in PubMed	Second step reading	Opinion in second step	Data Base
Journal Article	Basit MA,Baldwin KL,Kannan V,Flahaven EL,Parks CJ,Ott JM,Willett DL	Agile acceptance test-driven development of clinical decision support advisories: Feasibility of using open source software	JMIR Medical Informatics	2018	exclude	It is not included the user experience topics.	repetitive			PubMed
Conference Paper	Serban A,CriÅŸan-Vida M,Stoicu-Tivadar L	Data and knowledge in medical distributed applications		2014	exclude	This paper is aout cloud-base technology not about HCI concepts.	repetitive			PubMed
Journal Article	Oh S,Cha J,Ji M,Kang H,Kim S,Heo E,Han JS,Kang H,Chae H,Hwang H,Yoo S	Architecture design of healthcare software-as-a-service platform for cloud-based clinical decision support service	Healthcare Informatics Research	2015	exclude	It is related to yhe cloud architecture not about the HCI aspects.	repetitive			PubMed
Journal Article	Maher M,Hanauer DA,Kaziunas E,Ackerman MS,Derry H,Forringer R,Miller K,O'Reilly D,An L,Tewari M,Choi SW	A Novel Health Information Technology Communication System to Increase Caregiver Activation in the Context of Hospital-Based Pediatric Hematopoietic Cell Transplantation: A Pilot Study	JMIR research protocols	2015	exclude	This study is not related to CDSS or HCI.				PubMed
Journal Article	Kruse CH,Bekker W,Bruce JL,Clarke DL	Striking a balance between usability and quality control in electronic health records	South African Journal of Surgery	2022	include	Although it has been pointed out some CDSS issues indirectly, but the usabilty aspect has been discussed in a valuable manner.	repetitive			PubMed
Journal Article	Ceusters W,Blaisure J	Caveats for the Use of the Active Problem List as Ground Truth for Decision Support	Studies in Health Technology and Informatics	2018	exclude	It is not included CDSS aspects.	repetitive			PubMed
Journal Article	Kuqi K,Eveleigh T,Holzer T,Sarkani S,Levin JE,Crowley RS	Design of Electronic Medical Record User Interfaces: A Matrix-Based Method for Improving Usability	Journal of Healthcare Engineering	2013	include	It describes both elements : CDSS through the EHR and also CDSS topics.	repetitive			PubMed
Journal Article	Bhat S,Derington CG,Trinkley KE	Clinicians' Values and Preferences for Medication Adherence and Cost Clinical Decision Support in Primary Care: A Qualitative Study	Applied Clinical Informatics	2020	include	It is included both aspects: HCL and CDSS.	repetitive			PubMed
Conference Paper	Gong Y,Chandra A,Wang J	Toward an integrated health data display for aging in place		2014	exclude	This paper is not about CDSS.	repetitive			PubMed
Journal Article	Kulchak Rahm A,Walton NA,Feldman LK,Jenkins C,Jenkins T,Person TN,Peterson J,Reynolds JC,Robinson PN,Woltz MA,Williams MS,Segal MM	User testing of a diagnostic decision support system with machine-Assisted chart review to facilitate clinical genomic diagnosis	BMJ Health and Care Informatics	2021	include	It includes both HCI and CDSS	repetitive			PubMed
Journal Article	Meier J,Boehm A,Kielhorn A,Dietz A,Bohn S,Neumuth T	Design and evaluation of a multimedia electronic patient record â€œoncoflowâ€ with clinical workflow assistance for head and neck tumor therapy	International Journal of Computer Assisted Radiology and Surgery	2014	exclude	It is not related to HCI topics.	repetitive			PubMed
Journal Article	Nishimura AA,Shirts BH,Salama J,Smith JW,Devine B,Tarczy-Hornoch P	Physician perspectives of CYP2C19 and clopidogrel drug-gene interaction active clinical decision support alerts	International Journal of Medical Informatics	2016	include	It includes both HCI and CDSS.	repetitive			PubMed
Journal Article	Horsky J,Aarts J,Verheul L,Seger DL,van der Sijs H,Bates DW	Clinical reasoning in the context of active decision support during medication prescribing	International Journal of Medical Informatics	2017	include	It discusses the HCi and also CDSS topics	repetitive			PubMed
Journal Article	Dullabh P,Heaney-Huls K,Chiao A,Callaham M,Desai P,Gauthreaux N,Kashyap N,Lobach D,Boxwala A	Implementation and evaluation of an electronic health record-integrated app for postpartum monitoring of hypertensive disorders of pregnancy using patient-contributed data collection	JAMIA OPEN	2023	include	It is included both HCI and CDSS concepts.	repetitive			PubMed
Journal Article	Miller SD,Murphy Z,Gray JH,Marsteller J,Oliva-Hemker M,Maslen A,Lehmann HP,Nagy P,Hutfless S,Gurses AP	Human-Centered Design of a Clinical Decision Support for Anemia Screening in Children with Inflammatory Bowel Disease	Applied clinical informatics	2023	exclude	It is not open source.				PubMed
Journal Article	Press A,Khan S,McCullagh L,Schachter A,Pardo S,Kohn N,McGinn T	Avoiding alert fatigue in pulmonary embolism decision support: A new method to examine 'trigger rates'	Evidence-Based Medicine	2016	include	This article has discussed the CDSS and also HCI aspects. Changed from exlude to include	repetitive			PubMed
Journal Article	Hussain MI,Nelson AM,Yeung BG,Sukumar L,Zheng K	How the presentation of patient information and decision-support advisories influences opioid prescribing behavior: A simulation study	Journal of the American Medical Informatics Association	2020	include	It has investigated both HCI and CDSS	repetitive			PubMed
Journal Article	Van Engen-Verheul MM,Peute LW,de Keizer NF,Peek N,Jaspers MW	Optimizing the user interface of a data entry module for an electronic patient record for cardiac rehabilitation: A mixed method usability approach	International Journal of Medical Informatics	2016	include	Although in the key words it has not been mentioned CDSS, it has considered the this concept.	repetitive			PubMed
Journal Article	Kirkendall ES,Spires WL,Mottes TA,Schaffzin JK,Barclay C,Goldstein SL	Development and performance of electronic acute kidney injury triggers to identify pediatric patients at risk for nephrotoxic medication-associated harm	Applied Clinical Informatics	2014	exclude	This paper is not related to HCI concepts.	repetitive			PubMed
Journal Article	Hejlesen OK,Olesen KG,Dessau R,Beltoft I,Trangeled M	Decision support for diagnosis of lyme disease	Studies in health technology and informatics	2005	exclude	Lack of HCI aspect in this paper.				PubMed
Journal Article	Zhou L,Karipineni N,Lewis J,Maviglia SM,Fairbanks A,Hongsermeier T,Middleton B,Rocha RA	A study of diverse clinical decision support rule authoring environments and requirements for integration	BMC Medical Informatics and Decision Making	2012	exclude	Lack of consideration of HCI aspect.	repetitive			PubMed
Journal Article	Delvaux N,Vaes B,Aertgeerts B,de Velde S,Stichele RV,Nyberg P,Vermandere M	Coding systems for clinical decision support: Theoretical and real-world comparative analysis	JMIR Formative Research	2020	exclude	it is not included the user experience topics.	repetitive			PubMed
Journal Article	Khan S,McCullagh L,Press A,Kharche M,Schachter A,Pardo S,McGinn T	Formative assessment and design of a complex clinical decision support tool for pulmonary embolism	Evidence-Based Medicine	2016	include	The article explains about the assessment usability of CDSS	repetitive			PubMed
Journal Article	Schnipper JL,Linder JA,Palchuk MB,Einbinder JS,Li Q,Postilnik A,Middleton B	"Smart Forms" in an Electronic Medical Record: documentation-based clinical decision support to improve disease management	Journal of the American Medical Informatics Association : JAMIA	2008	exclude	This paper does not describe the HCI aspects.	repetitive			PubMed
Journal Article	Ash JS,Sittig DF,McMullen CK,Wright A,Bunce A,Mohan V,Cohen DJ,Middleton B	Multiple perspectives on clinical decision support: a qualitative study of fifteen clinical and vendor organizations	BMC medical informatics and decision making	2015	include	The study has investigated the differnt aspects of CDSS usage	It should be investigated	No	This paper does not include HCI\usability elements which affect CDSS	PubMed
Journal Article	Laleci Erturkmen GB,Yuksel M,Sarigul B,Arvanitis TN,Lindman P,Chen R,Zhao L,Sadou E,Bouaud J,Traore L,Teoman A,Lim Choi Keung SN,Despotou G,de Manuel E,Verdoy D,de Blas A,Gonzalez N,Lilja M,von Tottleben M,Beach M,Marguerie C,Klein GO,Kalra D	A Collaborative Platform for Management of Chronic Diseases via Guideline-Driven Individualized Care Plans	Computational and Structural Biotechnology Journal	2019	include	This paper discusses both HCI and CDSS.	repetitive			PubMed
Journal Article	Lopez KD,Yao Y,Cho H,Santos FC,Madandola OO,Bjarnadottir RI,Macieira TG,Garcia AL,Priola KJ,Wolf J,Bian J,Wilkie DJ,Keenan GM	Conducting a representative national randomized control trial of tailored clinical decision support for nurses remotely: Methods and implications	Contemporary Clinical Trials	2022	exclude	It does not discuss the HCI aspects	repetitive			PubMed
Journal Article	Jenssen BP,Bryant-Stephens T,Leone FT,Grundmeier RW,Fiks AG	Clinical decision support tool for parental tobacco treatment in primary care	Pediatrics	2016	include	It covers both HCI and CDSS	repetitive			PubMed
Journal Article	Seo S,Kang J,Eom IH,Song H,Park JH,Lee Y,Lee H	Visual classification of pressure injury stages for nurses: A deep learning model applying modern convolutional neural networks	Journal of Advanced Nursing	2023	exclude	It does not talk about HCI aspects nor CDSS.	repetitive			PubMed
Journal Article	Meidani Z,Zand F,Zare S,Shirdeli M,Sharifian R,Ouhadian M,Holl F	Usability Assessment of an Electronic Medical Record-Embedded Clinical Decision Support System for Arterial Blood Gas Interpretation	Studies in health technology and informatics	2023	include	This paper is included the HCI and CDSS aspects	It should be investigated	No	This study does not contain the HCI factors related to CDSS ambient	PubMed
Journal Article	Anand V,McKee S,Dugan TM,Downs SM	Leveraging electronic tablets for general pediatric care: a pilot study	Applied clinical informatics	2015	include	The paper has explained about CDSS and its usability test.	It should be investigated	No	This paper does not include HCI\usability elements which affect CDSS	PubMed
Journal Article	Gold R,Sheppler C,Hessler D,Bunce A,Cottrell E,Yosuf N,Pisciotta M,Gunn R,Leo M,Gottlieb L	Using electronic health record-based clinical decision support to provide social risk-informed care in community health centers: Protocol for the design and assessment of a clinical decision support tool	JMIR Research Protocols	2021	include	It has included both HCI and CDSS issues.	repetitive			PubMed
Journal Article	Holland WC,Nath B,Li F,Maciejewski K,Paek H,Dziura J,Rajeevan H,Lu CC,Katsovich L,D'Onofrio G,Melnick ER	Interrupted Time Series of User-centered Clinical Decision Support Implementation for Emergency Departmentâ€“initiated Buprenorphine for Opioid Use Disorder	Academic Emergency Medicine	2020	exclude	It is not related to evaluating HCI aspects.	repetitive			PubMed
Journal Article	Sonntag D,Profitlich HJ	An architecture of open-source tools to combine textual information extraction, faceted search and information visualisation	Artificial Intelligence in Medicine	2019	exclude	It is not related to HCI aspects.	repetitive			PubMed
Journal Article	Plaisant C,Lam S,Shneiderman B,Smith MS,Roseman D,Marchand G,Gillam M,Feied C,Handler J,Rappaport H	Searching electronic health records for temporal patterns in patient histories: a case study with microsoft amalga	AMIA . . . Annual Symposium proceedings. AMIA Symposium	2008	exclude	This study does not describe the HCI aspect.				PubMed
Journal Article	Hsieh NC,Chang CY,Lee KC,Chen JC,Chan CH	Technological innovations in the development of cardiovascular clinical information systems	Journal of Medical Systems	2012	exclude	This paper is not included the HCI topics.	repetitive			PubMed
Journal Article	Cresswell KM,Bates DW,Williams R,Morrison Z,Slee A,Coleman J,Robertson A,Sheikh A	Evaluation of medium-term consequences of implementing commercial computerized physician order entry and clinical decision support prescribing systems in two 'early adopter' hospitals	Journal of the American Medical Informatics Association : JAMIA	2014	exclude	It is not related to HCI concepts.	repetitive			PubMed
Journal Article	Stevens ER,Agbakoba R,Mann DM,Hess R,Richardson SI,McGinn T,Smith PD,Halm W,Mundt MP,Dauber-Decker KL,Jones SA,Feldthouse DM,Kim EJ,Feldstein DA	Reducing prescribing of antibiotics for acute respiratory infections using a frontline nurse-led EHR-Integrated clinical decision support tool: protocol for a stepped wedge randomized control trial	BMC medical informatics and decision making	2023	exclude	This study does not mention the HCI aspect.				PubMed
Journal Article	Teixeira M,Cook DA,Heale BS,Del Fiol G	Optimization of infobutton design and Implementation: A systematic review	Journal of Biomedical Informatics	2017	include	it discusses about HCI dimenssion	repetitive			PubMed
Journal Article	Kostopoulou O,Porat T,Corrigan D,Mahmoud S,Delaney BC	Diagnostic accuracy of GPs when using an early-intervention decision support system: a high-fidelity simulation	BRITISH JOURNAL OF GENERAL PRACTICE	2017	exclude	Lack of HCI topics.	repetitive			PubMed
Miscellaneous	Gamal A,Barakat S,Rezk A	Letter to Editor (Response from author): Toward a universal electronic health record system		2021	exclude	The paper does not discuss the HCI aspect				PubMed
Journal Article	Kumar A,Aikens RC,Hom J,Shieh L,Chiang J,Morales D,Saini D,Musen M,Baiocchi M,Altman R,Goldstein MK,Asch S,Chen JH	OrderRex clinical user testing: A randomized trial of recommender system decision support on simulated cases	Journal of the American Medical Informatics Association	2020	include	It discusses both HCI and CDSS	repetitive			PubMed
Journal Article	Khan S,King D,Osmani S,Harte O,Solomon J,Niranjan K,Rosenberg DJ	Provider Response to a Venous Thromboembolism Risk Assessment and Prophylaxis Ordering Tool: Observational Study	Applied Clinical Informatics	2022	include	The paper explains both HCI and CDSS	repetitive			PubMed
Journal Article	Fadahunsi KP,Wark PA,Mastellos N,Neves AL,Gallagher J,Majeed A,Webster A,Smith A,Choo-Kang B,Leon C,Edwards C,O'Shea C,Heitz E,Kayode OV,Nash M,Kowalski M,Jiwani M,O'Callaghan ME,Zary N,Henderson N,Chavannes NH,ÄŒivljak R,Olubiyi OA,Mahapatra P,Panday RN,Oriji SO,Fox TE,Faint V,Car J	Assessment of Clinical Information Quality in Digital Health Technologies: International eDelphi Study	Journal of Medical Internet Research	2022	exclude	It is not about the usability aspects	repetitive			PubMed
Journal Article	Vonbach P,Lutters M,WaldispÃ¼hl Suter B,Voirol P,Higi L,Hufschmid Thurnherr E	Digitalisation of the drug prescribing process in Swiss hospitals - results of a survey	European journal of hospital pharmacy : science and practice	2023	exclude	Lack of HCI concepts.				PubMed
Journal Article	Blank E,Tuikong N,Misoi L,Kamano J,Hutchinson C,Kimaiyo S,Fustera V,Were M,Vedanthan R	Usability of implementing a tablet-based decision support and integrated record-keeping (DESIRE) tool in the nurse management of hypertension in rural Kenya	Studies in Health Technology and Informatics	2013	include	This paper describes both HCI and CDSS.	repetitive			PubMed
Journal Article	Greenberg JK,Otun A,Kyaw PT,Carpenter CR,Brownson RC,Kuppermann N,Limbrick DD,Foraker RE,Yen PY	Usability and Acceptability of Clinical Decision Support Based on the KIIDS-TBI Tool for Children with Mild Traumatic Brain Injuries and Intracranial Injuries	Applied Clinical Informatics	2022	include	The paper dicusses both HCI and CDSS	repetitive			PubMed
Journal Article	El-Kareh R,Hasan O,Schiff GD	Use of health information technology to reduce diagnostic errors	BMJ Quality and Safety	2013	exclude	It is not included the CDSS topics	repetitive			PubMed
Journal Article	Taylor RA,Pare JR,Venkatesh AK,Mowafi H,Melnick ER,Fleischman W,Hall MK	Prediction of In-hospital Mortality in Emergency Department Patients with Sepsis: A Local Big Data-Driven, Machine Learning Approach	Academic Emergency Medicine	2016	exclude	It is not related to HCI topics.	repetitive			PubMed
Journal Article	Mehta N,Pandit A	Concurrence of big data analytics and healthcare: A systematic review	International Journal of Medical Informatics	2018	exclude	It is not related to HCI nor CDSS.	repetitive			PubMed
Journal Article	Herrick DB,Nakhasi A,Nelson B,Rice S,Abbott PA,Saber Tehrani AS,Rothman RE,Lehmann HP,Newman-Toker DE	Usability characteristics of self-administered computer-assisted interviewing in the emergency department: Factors affecting ease of use, efficiency, and entry error	Applied Clinical Informatics	2013	exclude	Although this paper has investigated the HCI aspects, in the reality the mentioned system is not CDSS	repetitive			PubMed
Journal Article	Larsen K,Akindele B,Head H,Evans R,Mehta P,Hlatky Q,Krause B,Chen S,King D	Developing a User-Centered Digital Clinical Decision Support App for Evidence-Based Medication Recommendations for Type 2 Diabetes Mellitus: Prototype User Testing and Validation Study	JMIR Human Factors	2022	include	The paper has discussed both aspects.	repetitive			PubMed
Journal Article	Richardson S,Feldstein D,McGinn T,Park LS,Khan S,Hess R,Smith PD,Mishuris RG,McCullagh L,Mann D	Live Usability Testing of Two Complex Clinical Decision Support Tools: Observational Study	JMIR human factors	2019	include	This article describes the usability tipocs in CDSS	It should be investigated	Yes	This study includes some HCI axioms which affect CDSS ambients	PubMed
Journal Article	Stifter J,Sousa VE,Febretti A,Dunn Lopez K,Johnson A,Yao Y,Keenan GM,Wilkie DJ	Acceptability of Clinical Decision Support Interface Prototypes for a Nursing Electronic Health Record to Facilitate Supportive Care Outcomes	International Journal of Nursing Knowledge	2018	include	This paper discusses the CDSS and how can be evaluated the usefulness The paper just in PubMed is accessable.	repetitive			PubMed
Journal Article	Chen JH,Goldstein MK,Asch SM,Mackey L,Altman RB	Predicting inpatient clinical order patterns with probabilistic topic models vs conventional order sets	Journal of the American Medical Informatics Association	2017	exclude	lack of HCI topics.	repetitive			PubMed
Journal Article	Alam MU,Rahmani R	FedSepsis: A Federated Multi-Modal Deep Learning-Based Internet of Medical Things Application for Early Detection of Sepsis from Electronic Health Records Using Raspberry Pi and Jetson Nano Devices	Sensors	2023	exclude	This article express just some hardware aspects in EMR.	repetitive			PubMed
Journal Article	D'Avolio LW,Nguyen TM,Goryachev S,Fiore LD	Automated concept-level information extraction to reduce the need for custom software and rules development	Journal of the American Medical Informatics Association	2011	exclude	Lack of HCI topics.	repetitive			PubMed
Journal Article	LÃ¦rum H,Bremer S,Bergan S,GrÃ¼nfeld T	A taste of individualized medicine: Physicians' reactions to automated genetic interpretations	Journal of the American Medical Informatics Association	2014	exclude	This aper is not related to HCI nor CDSS.	repetitive			PubMed
Journal Article	Mishuris RG,Yoder J,Wilson D,Mann D	Integrating data from an online diabetes prevention program into an electronic health record and clinical workflow, a design phase usability study	BMC Medical Informatics and Decision Making	2016	exclude	This study does not conver the CDSS topics.	repetitive			PubMed
Journal Article	Nguyen OT,Turner K,Charles D,Sprow O,Perkins R,Hong YR,Islam JY,Khanna N,Alishahi Tabriz A,Hallanger-Johnson J,Bickel Young J,Moore CE	Implementing Digital Scribes to Reduce Electronic Health Record Documentation Burden Among Cancer Care Clinicians: A Mixed-Methods Pilot Study	JCO clinical cancer informatics	2023	Exclude	Although it discusses the usablitity of EMR but not related to HCI or CDSS.	repetitive			PubMed
Journal Article	Taft T,Staes C,Slager S,Weir C	Adapting Nielsen's Design Heuristics to Dual Processing for Clinical Decision Support	AMIA . . . Annual Symposium proceedings. AMIA Symposium	2016	exclude	It is nit about HCI issues in CDSS.	repetitive			PubMed
Journal Article	Macke LB,Sieja A,Suresh K,Schilling LM	EHR-Integrated Clinical Pathways Promote Education, Confidence, and Save Time for Primary Care Providers	American Journal of Medical Quality	2022	exclude	It does not discuss the HCI aspects	repetitive			PubMed
Journal Article	Ackermann K,Baker J,Green M,Fullick M,Varinli H,Westbrook J,Li L	Computerized Clinical Decision Support Systems for the Early Detection of Sepsis Among Adult Inpatients: Scoping Review	Journal of Medical Internet Research	2022	exclude	It does not explain the HCI aspects.	repetitive			PubMed
Journal Article	Saleem JJ,Flanagan ME,Wilck NR,Demetriades J,Doebbeling BN	The next-generation electronic health record: Perspectives of key leaders from the US department of veterans affairs	Journal of the American Medical Informatics Association	2013	exclude	This paper is about EHR not about CDSS.	repetitive			PubMed
Journal Article	Signorelli GR,Lehocki F,FernÃ¡ndez MM,O'Neill G,O'Connor D,Brennan L,Monteiro-Guerra F,Rivero-Rodriguez A,Hors-Fraile S,Munoz-Penas J,Dalmau MB,Mota J,Oliveira RB,Mrinakova B,Putekova S,Muro N,Zambrana F,Garcia-Gomez JM	A research roadmap: Connected health as an enabler of cancer patient support	Journal of Medical Internet Research	2019	exclude	It is not related to HCI and CDSS.	repetitive			PubMed
Journal Article	Hoonakker P,Khunlertkit A,Tattersal M,Keevil J	Computer decision support tools in primary care	Work	2012	include	This paper discusses both CDSS and the HCI aspects	repetitive			PubMed
Journal Article	Tazzeo C,Pritchard JM,Papaioannou A,Adachi JD	Promoting Osteoporosis Best Practices: A New Electronic Medical Record Tool	Journal of the American Medical Directors Association	2020	exclude	Is is related to EMR not CDSS.	repetitive			PubMed
Journal Article	Richardson S,Mishuris R,O'Connell A,Feldstein D,Hess R,Smith P,McCullagh L,McGinn T,Mann D	â€œThink aloudâ€ and â€œNear liveâ€ usability testing of two complex clinical decision support tools	International Journal of Medical Informatics	2017	include	This paper explains the usability testing of CDSS.	repetitive			PubMed
Journal Article	Catho G,Centemero NS,WaldispÃ¼hl Suter B,Vernaz N,Portela J,Da Silva S,Valotti R,Coray V,Pagnamenta F,Ranzani A,Piuz MF,Elzi L,Meyer R,Bernasconi E,Huttner BD	How to Develop and Implement a Computerized Decision Support System Integrated for Antimicrobial Stewardship? Experiences From Two Swiss Hospital Systems	Frontiers in digital health	2020	include	This study includes both CDSS and HCI concepts	repetitive			PubMed
Journal Article	Mauch JT,Rios-Diaz AJ,Kozak GM,Zhitomirsky A,Broach RB,Fischer JP	How to Develop a Risk Prediction Smartphone App	Surgical Innovation	2021	exclude	It just explains the CDSS not usability.	repetitive			PubMed
Journal Article	Coppock D,Zambo D,Moyo D,Tanthuma G,Chapman J,Re 3rd VL,Graziani A,Lowenthal E,Hanrahan N,Littman-Quinn R,Kovarik C,Albarracin D,Holmes JH,Gross R	Development and Usability of a Smartphone Application for Tracking Antiretroviral Medication Refill Data for Human Immunodeficiency Virus	Methods of information in medicine	2017	exclude	This study does not include CDSS topics and it is abpout mobile appication.				PubMed
Journal Article	Allen KS,Danielson EC,Downs SM,Mazurenko O,Diiulio J,Salloum RG,Mamlin BW,Harle CA	Evaluating a Prototype Clinical Decision Support Tool for Chronic Pain Treatment in Primary Care	Applied Clinical Informatics	2022	include	It is relevant to CDSS and usability	repetitive			PubMed
Journal Article	Van Camp PJ,Kirkendall ES,Hagedorn PA,Minich T,Kouril M,Spooner SA,Gecili E,Dexheimer JW,Harper MB,Hoffman JM,Zorc JJ	Feedback at the Point of Care to Decrease Medication Alert Rates in an Electronic Health Record	Pediatric Emergency Care	2020	exclude	It is not related to the HCI.	repetitive			PubMed
Journal Article	Ganzinger M,Gietzelt M,Karmen C,Firnkorn D,Knaup P	An IT Architecture for Systems Medicine	Studies in Health Technology and Informatics	2015	include	This paper is related to both HCI and CDSS.	repetitive			PubMed
Journal Article		A prospective observational concordance study to evaluate computational model-driven clinical practice guidelines for Type 2 diabetes mellitus	International journal of medical informatics	2023	include	This study discusses the CDSS and the usability issues.	It should be investigated	No	This paper does not include HCI\usability elements which affect CDSS	PubMed
Journal Article	Devine EB,Lee CJ,Overby CL,Abernethy N,McCune J,Smith JW,Tarczy-Hornoch P	Usability evaluation of pharmacogenomics clinical decision support aids and clinical knowledge resources in a computerized provider order entry system: A mixed methods approach	International Journal of Medical Informatics	2014	include	It explains both HCI and CDSS concepts.	repetitive			PubMed
Journal Article	Sheikh A,Anderson M,Albala S,Casadei B,Franklin BD,Richards M,Taylor D,Tibble H,Mossialos E	Health information technology and digital innovation for national learning health and care systems	The Lancet Digital Health	2021	exclude	It does not explain the CDSS or HCI issues.	repetitive			PubMed
Journal Article	Yasini M,Rausch D,Marin L,Hochheim I,Singh Dhillon N,Dahlweid M	Towards a Clinically Meaningful Model to Structure the Development of Interoperable Order Sets, Applicable to the Point of Care in Any EMR	Studies in health technology and informatics	2023	include	Talks about the recent change in the interface and its effect on CDSS.	repetitive			PubMed
Journal Article	Tabla S,Calafiore M,Legrand B,Descamps A,Andre C,Rochoy M,Chazard E	Artificial Intelligence and Clinical Decision Support Systems or Automated Interpreters: What Characteristics Are Expected by French General Practitioners?	Studies in Health Technology and Informatics	2022	include	Both HCI and AI have been discussed	repetitive			PubMed
Journal Article	Jones NW,Song SL,Thomasian N,Samuels EA,Ranney ML	Behavioral Health Decision Support Systems and User Interface Design in the Emergency Department	APPLIED CLINICAL INFORMATICS	2023	exclude	It is not open source.	repetitive			PubMed
Journal Article	Burduli E,Smith CL,Tham P,Shogan M,Johnson RK,McPherson SM	Development and application of a primer and reference assessment tool for neonatal abstinence syndrome: A phase I pilot study	Contemporary Clinical Trials Communications	2020	exclude	It is not included HCI concept.	repetitive			PubMed
Journal Article	Akhloufi H,Verhaegh SJ,Jaspers MW,Melles DC,van der Sijs H,Verbon A	A usability study to improve a clinical decision support system for the prescription of antibiotic drugs	PLoS ONE	2019	include	It discusses both HCI and CDSS	repetitive			PubMed
Journal Article	Danahey K,Borden BA,Furner B,Yukman P,Hussain S,Saner D,Volchenboum SL,Ratain MJ,O'Donnell PH	Simplifying the use of pharmacogenomics in clinical practice: Building the genomic prescribing system	Journal of Biomedical Informatics	2017	exclude	It doen't talk about the HCI.	repetitive			PubMed
Journal Article	Gomez Lumbreras A,Reese TJ,Del Fiol G,Tan MS,Butler JM,Hurwitz JT,Brown M,Kawamoto K,Thiess H,Wright M,Malone DC	Shared Decision-Making for Drug-Drug Interactions: Formative Evaluation of an Anticoagulant Drug Interaction	JMIR formative research	2022	include	The paper includes both CDSS and HCI aspects.	repetitive			PubMed
Journal Article	Jung SY,Hwang H,Lee K,Lee HY,Kim E,Kim M,Cho IY	Barriers and facilitators to implementation of medication decision support systems in electronic medical records: Mixed methods approach based on structural equation modeling and qualitative analysis	JMIR Medical Informatics	2020	exclude	It is not included the HCI topics.	repetitive			PubMed
Journal Article	Lintvedt O,Marco-Ruiz L,Pedersen R	User Satisfaction with Recently Deployed Electronic Health Records	Studies in health technology and informatics	2023	include	About the user satisfication and also CDSS	repetitive			PubMed
Journal Article	Nanji KC,Garabedian PM,Langlieb ME,Rui A,Tabayoyong LL,Sampson M,Deng H,Boxwala A,Minehart RD,Bates DW	Usability of a perioperative medication-related clinical decision support software application: a randomized controlled trial	Journal of the American Medical Informatics Association	2022	include	It describes CDSS and HCI (time controlling) elements- Repetetive	It should be investigated	No	This paper does not introduce HCI\usability elements that affect CDSS	PubMed
Journal Article	Porat T,Delaney B,Kostopoulou O	The impact of a diagnostic decision support system on the consultation: perceptions of GPs and patients	BMC Medical Informatics and Decision Making	2017	include	In addition of CDSS, it explains the HCI issues	repetitive			PubMed
Journal Article	Marcilly R,Leroy N,Luyckx M,Pelayo S,Riccioli C,Beuscart-ZÃ©phir MC	Medication related computerized decision support system (CDSS): make it a clinicians' partner!	Studies in health technology and informatics	2011	exclude	It is not open source.	repetitive			PubMed
Journal Article	Lagani V,Chiarugi F,Manousos D,Verma V,Fursse J,Marias K,Tsamardinos I	Realization of a service for the long-term risk assessment of diabetes-related complications	Journal of Diabetes and its Complications	2015	exclude	This paper is not about HCI topics.	repetitive			PubMed
Journal Article	Å abanoviÄ‡ Å ,Ljiljana MT,BabiÄ F,VadovskÃ½ M,ParaliÄ J,VÄev A,Holzinger A	Metabolic syndrome in hypertensive women in the age of menopause: a case study on data from general practice electronic health records	BMC medical informatics and decision making	2018	exclude	This paper is not included the HCI or CDSS concepts.				PubMed
Journal Article	Seagull FJ,Lanham MS,Pomorski M,Callahan M,Jones EK,Barnes GD	Implementing evidence-based anticoagulant prescribing: User-centered design findings and recommendations	Research and Practice in Thrombosis and Haemostasis	2022	include	It is directly discusses the HCI aspects and indirectly has pionted to the CDSS.	repetitive			PubMed
Journal Article	Thomas Craig KJ,Willis VC,Gruen D,Rhee K,Jackson GP	The burden of the digital environment: a systematic review on organization-directed workplace interventions to mitigate physician burnout	Journal of the American Medical Informatics Association	2021	include	This paper discusses the HCI concept (burnout) and CDSS (indirectly).	It should be investigated	No	This paper does not contain HCI elements that can affect CDSS	PubMed
Journal Article	Pernencar C,Saboia I,Dias JC	How Far Can Conversational Agents Contribute to IBD Patient Health Careâ€”A Review of the Literature	Frontiers in Public Health	2022	exclude	The paper does not discuss the HCI concept.	repetitive			PubMed
Journal Article	Borycki E,Kushniruk A,Nohr C,Takeda H,Kuwata S,Carvalho C,Bainbridge M,Kannry J	Usability Methods for Ensuring Health Information Technology Safety: Evidence-Based Approaches. Contribution of the IMIA Working Group Health Informatics for Patient Safety	Yearbook of medical informatics	2013	include	It describes the impact of HCI aspects on the CDSS and EHR.	repetitive			PubMed
Journal Article	Snowden A,Kolb H	Two years of unintended consequences: introducing an electronic health record system in a hospice in Scotland	Journal of Clinical Nursing	2017	exclude	It is not related to HCI nor CDSS.	repetitive			PubMed
Journal Article	Fatima M,Nisar MW,Rashid J,Kim J,Kamran M,Hussain A	A Novel Fingerprinting Technique for Data Storing and Sharing through Clouds	Sensors (Basel, Switzerland)	2021	exclude	This paper is not included the HCI concept.				PubMed
Journal Article	McGreevey 3rd JD	Order sets in electronic health records: principles of good practice	Chest	2013	exclude	It is not open source.				PubMed
Journal Article	Manyazewal T,Woldeamanuel Y,Blumberg HM,Fekadu A,Marconi VC	The potential use of digital health technologies in the African context: a systematic review of evidence from Ethiopia	npj Digital Medicine	2021	exclude	It doea not cover HCI issues	repetitive			PubMed
Journal Article	Nair K,Malaeekeh R,Schabort I,Taenzer P,Radhakrishnan A,Guenter D	A clinical decision support system for chronic pain management in primary care: Usability testing and its relevance	Journal of Innovation in Health Informatics	2015	include	It includes both HCI and CDSS aspects.	repetitive			PubMed
Conference Paper	Chokshi SK,Troxel A,Belli H,Schwartz J,Blecker S,Blaum C,Szerencsy A,Testa P,Mann D	User-centered development of a behavioral economics inspired electronic health record clinical decision support module		2019	include	Both HCI and CDSS issues	repetitive			PubMed
Journal Article	Burt A,Morgan L,Petrinic T,Young D,Watkinson P	Usability evaluation methods employed to assess information visualisations of electronically stored patient data for clinical use: A protocol for a systematic review	Systematic Reviews	2017	include	It discusses both HCI and CDSS.	repetitive			PubMed
Journal Article	Zaman SB,Khan RK,Evans RG,Thrift AG,Maddison R,Shariful Islam SM	Exploring Barriers to and Enablers of the Adoption of Information and Communication Technology for the Care of Older Adults With Chronic Diseases: Scoping Review	JMIR Aging	2022	exclude	It does not cover the CDSS concept	repetitive			PubMed
Journal Article	Genes N,Kim MS,Thum FL,Rivera L,Beato R,Song C,Soriano J,Kannry J,Baumlin K,Hwang U	Usability evaluation of a clinical decision support system for geriatric ED pain treatment	Applied Clinical Informatics	2016	include	It covers both HCI and CDSS.	repetitive			PubMed
Journal Article	Dymek C,Kim B,Melton GB,Payne TH,Singh H,Hsiao CJ	Building the evidence-base to reduce electronic health record-related clinician burden	Journal of the American Medical Informatics Association	2021	exclude	It just discusses the usability dimenssion.	repetitive			PubMed
Journal Article	Hoelscher D,McBride S	Usability and the Rapid Deployable Infectious Disease Decision Support System	CIN - Computers Informatics Nursing	2020	include	The article includes CDSS and the usability evaluation It was accessable just in PubMed	repetitive			PubMed
Journal Article	Zarkogianni K,Litsa E,Mitsis K,Wu PY,Kaddi CD,Cheng CW,Wang MD,Nikita KS	A Review of Emerging Technologies for the Management of Diabetes Mellitus	IEEE Transactions on Biomedical Engineering	2015	exclude	This study does not ecplain about HCI concepts	repetitive			PubMed
Journal Article	Chung P,Scandlyn J,Dayan PS,Mistry RD	Working at the intersection of context, culture, and technology: Provider perspectives on antimicrobial stewardship in the emergency department using electronic health record clinical decision support	American Journal of Infection Control	2017	exclude	It is not open source.	repetitive			PubMed
Journal Article	Long J,Yuan MJ,Poonawala R	An Observational Study to Evaluate the Usability and Intent to Adopt an Artificial Intelligence-Powered Medication Reconciliation Tool	INTERACTIVE JOURNAL OF MEDICAL RESEARCH	2016	include	It is disscuses both HCI and AI aspects.	repetitive			PubMed
Journal Article	Li AC,Kannry JL,Kushniruk A,Chrimes D,McGinn TG,Edonyabo D,Mann DM	Integrating usability testing and think-aloud protocol analysis with "near-live" clinical simulations in evaluating clinical decision support	International Journal of Medical Informatics	2012	include	This study explain about usability evaluation in CDSS.	repetitive			PubMed
Journal Article	Jenssen BP,Shelov ED,Bonafide CP,Bernstein SL,Fiks AG,Bryant-Stephens T	Clinical decision support tool for parental tobacco treatment in hospitalized children	Applied Clinical Informatics	2016	include	Including both HCI and CDSS topics.	repetitive			PubMed
Journal Article	McCullagh LJ,Sofianou A,Kannry J,Mann DM,McGinn TG	User centered clinical decision support tools: adoption across clinician training level	Applied clinical informatics	2014	include	This paper discuss both HCI and CDSS topics	repetitive			PubMed
Journal Article	Weigel FK,Switaj TL,Hamilton J	Leveraging Health Information Technology to Improve Quality in Federal Healthcare	U. S. Army Medical Department journal	2015	exclude	It does not include the HCI concepts.	repetitive			PubMed
Journal Article	Jacobsohn GC,Leaf M,Liao F,Maru AP,Engstrom CJ,Salwei ME,Pankratz GT,Eastman A,Carayon P,Wiegmann DA,Galang JS,Smith MA,Shah MN,Patterson BW	Collaborative design and implementation of a clinical decision support system for automated fall-risk identification and referrals in emergency departments	Healthcare	2022	include	The paper have explained abouth both HCI and CDSS	repetitive			PubMed
Journal Article	Leu MG,Weinberg ST,Monsen C,Lehmann CU,Webber EC,Alexander GM,Beyer EL,Chung SL,Dufendach K,Hamling AM,Harper MB,Kirkendall ES,Lourie EM,Mann AM,Morgan SJ,O'Donnell HC,Sadeghian R,Shelov E,Suresh S,Wiesenthal AM,Wright JA	Web services and cloud computing in pediatric care	Pediatrics	2021	exclude	It is not about HCI or CDSS.	repetitive			PubMed
Journal Article	Hogarth M,Hajopoulos K,Young M,Cowles N,Churin J,Hornthal B,Esserman L	The Communication and Care Plan: A novel approach to patient-centered clinical information systems	Journal of Biomedical Informatics	2010	include	This paper has discussed both HCI and CDSS aspects.	repetitive			PubMed
Journal Article	Shields C,Cunningham SG,Wake DJ,Fioratou E,Brodie D,Philip S,Conway NT	User-Centered Design of A Novel Risk Prediction Behavior Change Tool Augmented With an Artificial Intelligence Engine (MyDiabetesIQ): A Sociotechnical Systems Approach	JMIR Human Factors	2022	include	It is compltely related to HCI and CDSS issues in EMR.	repetitive			PubMed
Journal Article	Graham TA,Kushniruk AW,Bullard MJ,Holroyd BR,Meurer DP,Rowe BH	How usability of a web-based clinical decision support system has the potential to contribute to adverse medical events	AMIA . . . Annual Symposium proceedings / AMIA Symposium. AMIA Symposium	2008	include	This paper discusses both CDSS and usabilty testing. Changed from excude into include (it was not open source)	repetitive			PubMed
Journal Article	Rubins D,McCoy AB,Dutta S,McEvoy DS,Patterson L,Miller A,Jackson JG,Zuccotti G,Wright A	Real-Time User Feedback to Support Clinical Decision Support System Improvement	Applied Clinical Informatics	2022	exclude	It is not open source.	repetitive			PubMed
Journal Article	Veggiotti N,Sacchi L,Peleg M	Enhancing the IDEAS Framework with Ontology: Designing Digital Interventions for Improving Cancer Patients' Wellbeing	AMIA . . . Annual Symposium proceedings. AMIA Symposium	2021	exclude	It is not about user experience or HCI.	repetitive			PubMed
Journal Article	Tomasi JN,Hamilton MV,Fan M,Pinkney SJ,Middaugh KL,Parshuram CS,Trbovich PL	Assessing the electronic Bedside Paediatric Early Warning System: A simulation study on decision-making and usability	International Journal of Medical Informatics	2020	exclude	It does not describe the CDSS topics.	repetitive			PubMed
Journal Article	GonzÃ¡lez Bernaldo de QuirÃ³s F,Otero C,Luna D	Terminology Services: Standard Terminologies to Control Health Vocabulary	Yearbook of medical informatics	2018	exclude	It is not related to CDSS topics.	repetitive			PubMed
Journal Article	McGuckin T,Crick K,Myroniuk TW,Setchell B,Yeung RO,Campbell-Scherer D	Understanding challenges of using routinely collected health data to address clinical care gaps: A case study in Alberta, Canada	BMJ Open Quality	2022	exclude	It is not relateed to HCI nor CDSS.	repetitive			PubMed
Journal Article	Zhang Y,Trepp R,Wang W,Luna J,Vawdrey DK,Tiase V	Developing and maintaining clinical decision support using clinical knowledge and machine learning: The case of order sets	Journal of the American Medical Informatics Association	2018	exclude	It is not included the HCI issues	repetitive			PubMed
Journal Article	Wang L,He H,Wen A,Moon S,Fu S,Peterson KJ,Ai X,Liu S,Kavuluru R,Liu H	Acquisition of a Lexicon for Family History Information: Bidirectional Encoder Representations From Transformers-Assisted Sublanguage Analysis	JMIR medical informatics	2023	exclude	Lack of HCI or usability topics.				PubMed
Journal Article	He Y,Zamani E,Yevseyeva I,Luo C	Artificial Intelligenceâ€“Based Ethical Hacking for Health Information Systems: Simulation Study	Journal of Medical Internet Research	2023	exclude	It is about the attecks and hacking issues	repetitive			PubMed
Journal Article	Solomon J,Dauber-Decker K,Richardson S,Levy S,Khan S,Coleman B,Persaud R,Chelico J,King D,Spyropoulos A,Mcginn T	Integrating Clinical Decision Support Into Electronic Health Record Systems Using a Novel Platform (EvidencePoint): Developmental Study	JMIR FORMATIVE RESEARCH	2023	exclude	This article is not about HCI concepts or CDSS.	repetitive			PubMed
Journal Article	Guo X,Swenor BK,Smith K,Boland MV,Goldstein JE	Developing an Ophthalmology Clinical Decision Support System to Identify Patients for Low Vision Rehabilitation	TRANSLATIONAL VISION SCIENCE & TECHNOLOGY	2021	include	It is included both HCI and CDSS aspects	repetitive			PubMed
Journal Article	Semanik MG,Kleinschmidt PC,Wright A,Willett DL,Dean SM,Saleh SN,Co Z,Sampene E,Buchanan JR	Impact of a problem-oriented view on clinical data retrieval	Journal of the American Medical Informatics Association	2021	exclude	It does not include CDSS isues.	repetitive			PubMed
Journal Article	Ackermann K,Baker J,Festa M,McMullan B,Westbrook J,Li L	Computerized Clinical Decision Support Systems for the Early Detection of Sepsis Among Pediatric, Neonatal, and Maternal Inpatients: Scoping Review	JMIR MEDICAL INFORMATICS	2022	exclude	It is not related to HCI dimension.	repetitive			PubMed
Journal Article	Xiu X,Qian Q,Wu S	Construction of a digestive system tumor knowledge graph based on chinese electronic medical records: Development and usability study	JMIR Medical Informatics	2020	exclude	It does not discuss about CDSS topics.	repetitive			PubMed
Journal Article	Luna DR,Rizzato Lede DA,Otero CM,Risk MR,de QuirÃ³s F	User-centered design improves the usability of drug-drug interaction alerts: Experimental comparison of interfaces	Journal of Biomedical Informatics	2017	include	It consists of both CDSS and HCI concepts	repetitive			PubMed
Journal Article	Gichoya J,Pearce C,Wickramasinghe N	Information architecture considerations in designing a comprehensive tuberculosis enterprise system in western Kenya	Studies in Health Technology and Informatics	2013	exclude	This paper is not related to CDSS topics.	repetitive			PubMed
Journal Article	Powers EM,Shiffman RN,Melnick ER,Hickner A,Sharifi M	Efficacy and unintended consequences of hard-stop alerts in electronic health record systems: A systematic review	Journal of the American Medical Informatics Association	2018	exclude	Because of lack of HCI dimenssion.	repetitive			PubMed
Journal Article	Feldstein DA,Hess R,McGinn T,Mishuris RG,McCullagh L,Smith PD,Flynn M,Palmisano J,Doros G,Mann D	Design and implementation of electronic health record integrated clinical prediction rules (iCPR): A randomized trial in diverse primary care settings	Implementation Science	2017	include	It is related to both HCI and CDSS concepts.	repetitive			PubMed
Journal Article	Goldstein JE,Guo X,Swenor BK,Boland MV,Smith K	Using Electronic Clinical Decision Support to Examine Vision Rehabilitation Referrals and Practice Guidelines in Ophthalmology	Translational Vision Science and Technology	2022	exclude	It is not related to HCI concepts	repetitive			PubMed
Journal Article	Chrimes D,Kitos NR,Kushniruk A,Mann DM	Usability testing of Avoiding Diabetes Thru Action Plan Targeting (ADAPT) decision support for integrating care-based counseling of pre-diabetes in an electronic health record	International Journal of Medical Informatics	2014	include	This paper is about HCI and also CDSS topics.	repetitive			PubMed
Journal Article	Anderson JA,Willson P,Peterson NJ,Murphy C,Kent TA	Prototype to practice: Developing and testing a clinical decision support system for secondary stroke prevention in a veterans healthcare facility	CIN - Computers Informatics Nursing	2010	include	This article describes both CDSS and usability topics. It was not open source. Changed fron exclude to include	repetitive			PubMed
Journal Article	Koskela T,SandstrÃ¶m S,MÃ¤kinen J,Liira H	User perspectives on an electronic decision-support tool performing comprehensive medication reviews - A focus group study with physicians and nurses	BMC Medical Informatics and Decision Making	2016	include	It includes both HCI and CDSS.	repetitive			PubMed
Journal Article	Abdel-Rahman SM,Gill H,Carpenter SL,Gueye P,Wicklund B,Breitkreutz M,Ghosh A,Kollu A	Design and Usability of an Electronic Health Record-Integrated, Point-of-Care, Clinical Decision Support Tool for Modeling and Simulation of Antihemophilic Factors	Applied Clinical Informatics	2020	include	It is related to HCI amd CDSS.	repetitive			PubMed
Conference Paper	Febretti A,Lopez KD,Stifter J,Johnson A,Keenan GM,Wilkie DJ	Evaluating a clinical decision support interface for end-of-life nurse care		2014	include	it is included both HCI and CDSS aspects	repetitive			PubMed
Journal Article	Cannesson M,Hofer I,Rinehart J,Lee C,Subramaniam K,Baldi P,Dubrawski A,Pinsky MR	Machine learning of physiological waveforms and electronic health record data to predict, diagnose and treat haemodynamic instability in surgical patients: Protocol for a retrospective study	BMJ Open	2019	exclude	It does not discuss abut HCI.	repetitive			PubMed
Journal Article	Vedanthan R,Blank E,Tuikong N,Kamano J,Misoi L,Tulienge D,Hutchinson C,Ascheim DD,Kimaiyo S,Fuster V,Were MC	Usability and feasibility of a tablet-based decision-support and integrated Record-keeping (DESIRE) tool in the nurse management of hypertension in rural western Kenya	International Journal of Medical Informatics	2015	include	It discuss about both CDSS and HCI aspects.	repetitive			PubMed
Journal Article	Melnick ER,Nath B,Ahmed OM,Brandt C,Chartash D,Dziura JD,Hess EP,Holland WC,Hoppe JA,Jeffery MM,Katsovich L,Li F,Lu CC,Maciejewski K,Maleska M,Mao JA,Martel S,Michael S,Paek H,Patel MD,Platts-Mills TF,Rajeevan H,Ray JM,Skains RM,Soares 3rd WE,Deutsch A,Solad Y,D'Onofrio G	Progress Report on EMBED: A Pragmatic Trial of User-Centered Clinical Decision Support to Implement EMergency Department-Initiated BuprenorphinE for Opioid Use Disorder	Journal of psychiatry and brain science	2020	include	This study explains about both CDSS and user center design.	It should be investigated	No	This paper does not include HCI\usability elements which affect CDSS	PubMed
Journal Article	Park P,Shin SY,Park SY,Yun J,Shin C,Jung J,Choi KS,Cha HS	Next-generation sequencing-based cancer panel data conversion using international standards to implement a clinical next-generation sequencing research system: Single-institution study	JMIR Medical Informatics	2020	exclude	It is not included HCI or CDSS issues.	repetitive			PubMed
Journal Article	Kazemi P,Lau F,Matava C,Simpao AF	An Environmental Scan of Anesthesia Information Management Systems in the American and Canadian Marketplace	Journal of Medical Systems	2021	exclude	It does not discuss the HCI or CDSS.	repetitive			PubMed
Book Chapter	Staggers N,Weir C,Phansalkar S	Patient Safety and Health Information Technology: Role of the Electronic Health Record		2008	exclude	This paper is not about HCI and also about CDSS. It discusses the EHR and data entry				PubMed
Journal Article	Ye J	The impact of electronic health record-integrated patient-generated health data on clinician burnout	Journal of the American Medical Informatics Association	2021	exclude	it just explains the impact of patient generated health data on the doctors burnout	repetitive			PubMed
Journal Article	HÃ¼gle T,Grek V	Digital transformation of an academic hospital department: A case study on strategic planning using the balanced scorecard	PLOS digital health	2023	exclude	This paper does not explain about CDSS or HCI.				PubMed
Journal Article	Kunhimangalam R,Ovallath S,Joseph PK	A clinical decision support system with an integrated EMR for diagnosis of peripheral neuropathy	Journal of Medical Systems	2014	exclude	It is not abput HCI issues.	repetitive			PubMed
Journal Article	Horsky J,Schiff GD,Johnston D,Mercincavage L,Bell D,Middleton B	Interface design principles for usable decision support: A targeted review of best practices for clinical prescribing interventions	Journal of Biomedical Informatics	2012	include	It is related to Both HCI and CDSS topics	repetitive			PubMed
Journal Article	Weltermann B,Kersting C	Feasibility study of a clinical decision support system for the management of multimorbid seniors in primary care: Study protocol	Pilot and Feasibility Studies	2016	exclude	It is not related to usability topics.	repetitive			PubMed
Journal Article	Karhade AV,Schwab JH,Del Fiol G,Kawamoto K	SMART on FHIR in spine: integrating clinical prediction models into electronic health records for precision medicine at the point of care	Spine Journal	2021	exclude	It does not explain about HCI or usability.	repetitive			PubMed
Journal Article	Gutenstein M,Pickering JW,Than M	Development of a digital clinical pathway for emergency medicine: Lessons from usability testing and implementation failure	Health Informatics Journal	2019	include	It is about HCI and also about CDSS.	repetitive			PubMed
Journal Article	Voruganti RT,O'Brien MA,Straus SE,McLaughlin JR,Grunfeld E	Primary care physicians' perspectives on computer-based health risk assessment tools for chronic diseases: A mixed methods study	Journal of Innovation in Health Informatics	2015	exclude	It is not related to HCI and CDSS.	repetitive			PubMed
Journal Article	Lopez KD,Febretti A,Stifter J,Johnson A,Wilkie DJ,Keenan G	Toward a More Robust and Efficient Usability Testing Method of Clinical Decision Support for Nurses Derived From Nursing Electronic Health Record Data	International Journal of Nursing Knowledge	2017	include	It is about CDSS and usability testing. - It was not open source. Changed fron exclude to include	repetitive			PubMed
Journal Article	Baysari MT,Duong MH,Hooper P,Stockey-Bridge M,Awad S,Zheng WY,Hilmer SN	Supporting deprescribing in hospitalised patients: formative usability testing of a computerised decision support tool	BMC Medical Informatics and Decision Making	2021	include	It discusses both HCI and CDSS.	repetitive			PubMed
Journal Article	Garabedian PM,Gannon MP,Aaron S,Wu E,Burns Z,Samal L	Human-centered design of clinical decision support for management of hypertension with chronic kidney disease	BMC Medical Informatics and Decision Making	2022	include	This paper discusses the user-center design approach for improving detection of Hypertension.	repetitive			PubMed
Journal Article	McGinn T,Feldstein DA,Barata I,Heineman E,Ross J,Kaplan D,Richardson S,Knox B,Palm A,Bullaro F,Kuehnel N,Park L,Khan S,Eithun B,Berger RP	Dissemination of child abuse clinical decision support: Moving beyond a single electronic health record	International Journal of Medical Informatics	2021	exclude	It does not discuss the usability of the EMR or eHealth	repetitive			PubMed
Journal Article	Wang L,Park H,Vallamkonda S,Seger DL,Blackley SV,Garabedian PM,Goss F,Blumenthal KG,Bates DW,Murphy S,Zhou L	Dynamic reaction picklist for improving allergy reaction documentation: A usability study	International journal of medical informatics	2023	include	The study discusses the useability testing directly and CDSS aspect indirectly.	It should be investigated	No	This paper does not contain HCI elements that can affect CDSS	PubMed
Journal Article	Nazir T,Mushhood Ur Rehman M,Asghar MR,Kalia JS	Artificial intelligence assisted acute patient journey	Frontiers in Artificial Intelligence	2022	include	It explains the AI and user experience issues.	repetitive			PubMed
Journal Article	Puppala M,He T,Chen S,Ogunti R,Yu X,Li F,Jackson R,Wong ST	METEOR: An Enterprise Health Informatics Environment to Support Evidence-Based Medicine	IEEE Transactions on Biomedical Engineering	2015	exclude	This paper does not discuss the HCI concepts.	repetitive			PubMed
Journal Article	Yoo J,Lee J,Min JY,Choi SW,Kwon JM,Cho I,Lim C,Choi MY,Cha WC	Development of an Interoperable and Easily Transferable Clinical Decision Support System Deployment Platform: System Design and Development Study	Journal of Medical Internet Research	2022	exclude	It does not talk abot HCI aspects	repetitive			PubMed
Journal Article	McCoy AB,Wright A,Eysenbach G,Malin BA,Patterson ES,Xu H,Sittig DF	State of the art in clinical informatics: evidence and examples	Yearbook of medical informatics	2013	include	This paper describes the impact of HCI on the CDSS	repetitive			PubMed
Journal Article	Howarth M,Bhatt M,Benterud E,Wolska A,Minty E,Choi KY,Devrome A,Harrison TG,Baylis B,Dixon E,Datta I,Pannu N,James MT	Development and initial implementation of electronic clinical decision supports for recognition and management of hospital-acquired acute kidney injury	BMC Medical Informatics and Decision Making	2020	include	It discusses both sides of the CDSS and HCI aspects	repetitive			PubMed
Journal Article	Majeed RW,StÃ¶hr MR,RÃ¶hrig R	Proactive authenticated notifications for health practitioners: Two way human computer interaction through phone	Studies in Health Technology and Informatics	2012	exclude	Although the HCI has been mentioned in the key words, in the reality is not related to HCI aspects.	repetitive			PubMed
Journal Article	Thayer JG,Ferro DF,Miller JM,Karavite D,Grundmeier RW,Utidjian L,Zorc JJ	Human-centered development of an electronic health record-embedded, interactive information visualization in the emergency department using fast healthcare interoperability resources	Journal of the American Medical Informatics Association	2021	exclude	The paper includes the user-center development of the EHR but it is not related to decsion making issues.	repetitive			PubMed
Journal Article	Surodina S,Lam C,Grbich S,Milne-Ives M,van Velthoven M,Meinert E	Machine Learning for Risk Group Identification and User Data Collection in a Herpes Simplex Virus Patient Registry: Algorithm Development and Validation Study	JMIRx med	2021	exclude	This paper does not describe HCI aspect.				PubMed
Journal Article	Mann D,Knaus M,McCullagh L,Sofianou A,Rosen L,McGinn T,Kannry J	Measures of user experience in a streptococcal pharyngitis and pneumonia clinical decision support tools	Applied clinical informatics	2014	include	It discusses both HCI and CDSS.	repetitive			PubMed
Journal Article	Melnick ER,Holland WC,Ahmed OM,Ma AK,Michael SS,Goldberg HS,Lagier C,D'Onofrio G,Stachowiak T,Brandt C,Solad Y	An integrated web application for decision support and automation of EHR workflow: A case study of current challenges to standards-based messaging and scalability from the EMBED trial	JAMIA Open	2019	exclude	It is not about HCI concerns.	repetitive			PubMed
Journal Article	Saleem JJ,Militello LG,Arbuckle N,Flanagan M,Haggstrom DA,Linder JA,Doebbeling BN	Provider perceptions of colorectal cancer screening clinical decision support at three benchmark institutions	AMIA . . . Annual Symposium proceedings / AMIA Symposium. AMIA Symposium	2009	exclude	This paper is not abou the HCI issues.	repetitive			PubMed
Journal Article	Richardson JE,Ash JS	A clinical decision support needs assessment of community-based physicians	Journal of the American Medical Informatics Association	2011	include	This paper describes both HCI and CDSS topics.	repetitive			PubMed
Journal Article	Lyerla F,Danks J,Hajdini H,Henderson R	Embedding Policy and Procedure Hyperlinks Into the Electronic Health Record to Improve Practice, Usability, and Reduce the Risk of Litigation	Journal of Perianesthesia Nursing	2022	exclude	It is not related to CDSS dimenssion	repetitive			PubMed
Journal Article	Monroe M,Lan R,Lee H,Plaisant C,Shneiderman B	Temporal event sequence simplification	IEEE Transactions on Visualization and Computer Graphics	2013	exclude	This paper is not abpou CDSS nor HCI.	repetitive			PubMed
Journal Article	Fossum M,Ehnfors M,Fruhling A,Ehrenberg A	An evaluation of the usability of a computerized decision support system for nursing homes	Applied Clinical Informatics	2011	include	This paper includes both aspects: HCI and CDSS	repetitive			PubMed
Journal Article	Magrabi F,Lyell D,Coiera E	Automation in Contemporary Clinical Information Systems: a Survey of AI in Healthcare Settings	Yearbook of medical informatics	2023	include	This paer explains about the evaluation of the usage of CDSS.	It should be investigated	No	This paper does not include HCI\usability elements which affect CDSS	PubMed
Journal Article	Manski-Nankervis JA,Biezen R,Thursky K,Boyle D,Clark M,Lo S,Buising K	Developing a Clinical Decision Support Tool for Appropriate Antibiotic Prescribing in Australian General Practice: A Simulation Study	Medical Decision Making	2020	exclude	Because it is not open source.	repetitive			PubMed
Journal Article	Negro-Calduch E,Azzopardi-Muscat N,Krishnamurthy RS,Novillo-Ortiz D	Technological progress in electronic health record system optimization: Systematic review of systematic literature reviews	International Journal of Medical Informatics	2021	exclude	Not explain CDSS or usability aspects-	repetitive			PubMed
Journal Article	Roggeveen LF,Guo T,Driessen RH,Fleuren LM,Thoral P,van der Voort PH,Girbes AR,Bosman RJ,Elbers P	Right Dose, Right Now: Development of AutoKinetics for Real Time Model Informed Precision Antibiotic Dosing Decision Support at the Bedside of Critically Ill Patients	Frontiers in Pharmacology	2020	exclude	it is not included the HCI concerns.	repetitive			PubMed
Journal Article	Press A,McCullagh L,Khan S,Schachter A,Pardo S,McGinn T	Usability testing of a complex clinical decision support tool in the emergency department: Lessons learned	JMIR Human Factors	2015	include	It is related to CDSS and also HCI	repetitive			PubMed
Journal Article	Marian AA,Dexter F,Tucker P,Todd MM	Comparison of alphabetical versus categorical display format for medication order entry in a simulated touch screen anesthesia information management system: An experiment in clinician-computer interaction in anesthesia	BMC Medical Informatics and Decision Making	2012	exclude	It is not related to CDSS systems.	repetitive			PubMed
Journal Article	Fiks AG,Mayne S,Karavite DJ,Debartolo E,Grundmeier RW	A Shared e-decision support portal for pediatric asthma	Journal of Ambulatory Care Management	2014	exclude	This paper does not disscus about HCI topics.	repetitive			PubMed
Journal Article	Reisman Y	Computer-based clinical decision aids. A review of methods and assessment of systems	Medical Informatics	1996	exclude	It is not open source.	repetitive			PubMed
Journal Article	MÃ¼ller L,Srinivasan A,Abeles SR,Rajagopal A,Torriani FJ,Aronoff-Spencer E	A Risk-Based Clinical Decision Support System for Patient-Specific Antimicrobial Therapy (iBiogram): Design and Retrospective Analysis	Journal of Medical Internet Research	2021	exclude	It idoes not discuss the HCI aspects.	repetitive			PubMed
Journal Article	McGinn T	Putting meaning into meaningful use: A roadmap to successful integration of evidence at the point of care	JMIR Medical Informatics	2016	exclude	This paper does not disscus the HCI.	repetitive			PubMed
Journal Article	Smith MW,Murphy D,Laxmisan A,Sittig D,Reis B,Esquivel A,Singh H	Developing software to "track and catch" missed follow-up of abnormal test results in a complex sociotechnical environment	Applied Clinical Informatics	2013	include	This paper investigates both HCI and CDSS topics.	repetitive			PubMed
Journal Article	Bengtson AM,Kumwenda W,Lurie M,Klyn B,Owino M,Miller WC,Go V,Hosseinipour MC	Improving Monitoring of Engagement in HIV Care for Women in Option B+: A Pilot Test of Biometric Fingerprint Scanning in Lilongwe, Malawi	AIDS and behavior	2020	exclude	This article is not related to CDSS or even EMR.				PubMed
Journal Article	Rundo L,Pirrone R,Vitabile S,Sala E,Gambino O	Recent advances of HCI in decision-making tasks for optimized clinical workflows and precision medicine	Journal of Biomedical Informatics	2020	include	It is so related to the research topic (HCI and CDSS).	repetitive			PubMed
Journal Article	Shakowski C,Page Ii RL,Wright G,Lunowa C,Marquez C,Suresh K,Allen LA,Glasgow RE,Lin CT,Wick A,Trinkley KE	Comparative effectiveness of generic commercial versus locally customized clinical decision support tools to reduce prescription of nonsteroidal anti-inflammatory drugs for patients with heart failure	Journal of the American Medical Informatics Association : JAMIA	2023	exclude	It is not open source.				PubMed
Journal Article	Horsky J,Phansalkar S,Desai A,Bell D,Middleton B	Design of decision support interventions for medication prescribing	International Journal of Medical Informatics	2013	include	This paper explains the HCI aspects in the CDSS systems	repetitive			PubMed
Journal Article	Reynolds PA,Harper J,Dunne S	Better informed in clinical practice - A brief overview of dental informatics	British Dental Journal	2008	exclude	This paper does not explian about CDSS nor HCI aspects.	repetitive			PubMed
Journal Article	Ayala Solares JR,Diletta Raimondi FE,Zhu Y,Rahimian F,Canoy D,Tran J,Pinho Gomes AC,Payberah AH,Zottoli M,Nazarzadeh M,Conrad N,Rahimi K,Salimi-Khorshidi G	Deep learning for electronic health records: A comparative review of multiple deep neural architectures	Journal of Biomedical Informatics	2020	exclude	This papaer is not included the HCI concerns	repetitive			PubMed
Journal Article	Ahn I,Gwon H,Kang H,Kim Y,Seo H,Choi H,Cho HN,Kim M,Jun TJ,Kim YH	Machine learning-based hospital discharge prediction for patients with cardiovascular diseases:development and usability study	JMIR Medical Informatics	2021	exclude	The assessment which has been done is not related to the HCI issue.	repetitive			PubMed
Journal Article	Valenzuela W,Balsiger F,Wiest R,Scheidegger O	Medical-Blocks-A Platform for Exploration, Management, Analysis, and Sharing of Data in Biomedical Research: System Development and Integration Results	JMIR Formative Research	2022	exclude	It is not about HCI nor CDSS	repetitive			PubMed
Journal Article	Stipelman CH,Kukhareva PV,Trepman E,Nguyen QT,Valdez L,Kenost C,Hightower M,Kawamoto K	Electronic Health Record-Integrated Clinical Decision Support for Clinicians Serving Populations Facing Health Care Disparities: Literature Review	Yearbook of Medical Informatics	2022	exclude	although it explains the effect of integration CDSS with EMR but not about HCI aspects.	repetitive			PubMed
Journal Article	Thyvalikakath T,Song M,Schleyer T	Perceptions and attitudes toward performing risk assessment for periodontal disease: a focus group exploration	BMC oral health	2018	exclude	This study does not include the HCI or CDSS aspects.				PubMed
Journal Article	Groenhof TK,Rittersma ZH,Bots ML,Brandjes M,Jacobs JJ,Grobbee DE,van Solinge WW,Visseren FL,Haitjema S,Asselbergs FW,de Jong PA,Verhaar MC,Visseren FL,van der Kaaij NP,HÃ¶fer IE,de Borst GJ,Ruigrok YM,Hollander M,Dieleman SM,Lely AT,Emmelot-Vonk MH	A computerised decision support system for cardiovascular risk management â€˜live' in the electronic health record environment: development, validation and implementationâ€”the Utrecht Cardiovascular Cohort Initiative	Netherlands Heart Journal	2019	exclude	It does not include HCI topics	repetitive			PubMed
Journal Article	Bidargaddi N,van Kasteren Y,Musiat P,Kidd M	Developing a Third-Party Analytics Application Using Australia's National Personal Health Records System: Case Study	JMIR MEDICAL INFORMATICS	2018	exclude	This paper is about PHR technology and its benefits and does not discuss the CDSS topics or even HCI aspects.	repetitive			PubMed
Journal Article	Zachariah M,Phansalkar S,Seidling HM,Neri PM,Cresswell KM,Duke J,Bloomrosen M,Volk LA,Bates DW	Development and preliminary evidence for the validity of an instrument assessing implementation of human-factors principles in medication-related decision-support systems-I-MeDeSA	Journal of the American Medical Informatics Association	2011	include	This paper has pointed out the CDSS and also HCI.	repetitive			PubMed
Journal Article	Austrian J,Mendoza F,Szerencsy A,Fenelon L,Horwitz LI,Jones S,Kuznetsova M,Mann DM	Applying A/B testing to clinical decision support: Rapid randomized controlled trials	Journal of Medical Internet Research	2021	include	It desdribes a mthod to evaluate improve design within EMR	repetitive			PubMed
Journal Article	Lloyd S,Long K,Probst Y,Di Donato J,Oshni Alvandi A,Roach J,Bain C	Medical and nursing clinician perspectives on the usability of the hospital electronic medical record: A qualitative analysis	Health information management : journal of the Health Information Management Association of Australia	2023	include	This study discusses the HCI concepts directly and CDSS dimenssion indirectly (via EMR)	It should be investigated	Yes	This study contains some of the HCI factors related to CDSS	PubMed
Journal Article	Finlayson SG,Levy M,Reddy S,Rubin DL	Toward rapid learning in cancer treatment selection: An analytical engine for practice-based clinical data	Journal of Biomedical Informatics	2016	exclude	Lack of usability topics.	repetitive			PubMed
Journal Article	Macias CG,Remy KE,Barda AJ	Utilizing big data from electronic health records in pediatric clinical care	Pediatric Research	2023	exclude	It is related to using big data to improve CDSS NOT HCI aspects	repetitive			PubMed
Journal Article	Baillie CA,Epps M,Hanish A,Fishman NO,French B,Umscheid CA	Usability and impact of a computerized clinical decision support intervention designed to reduce urinary catheter utilization and catheter-associated urinary tract infections	Infection Control and Hospital Epidemiology	2014	include	The paper describes usability testing in CDSS. (changed from exlude to include because was not open source)	repetitive			PubMed
Journal Article	Melton BL,Zillich AJ,Russell SA,Weiner M,McManus MS,Spina JR,Russ AL	Reducing prescribing errors through creatinine clearance alert redesign	American Journal of Medicine	2015	exclude	Although this paper discusses EMR and HCI, it is not related to its effect on CDSS.	repetitive			PubMed
Journal Article	Buenestado D,Elorz J,PÃ©rez-Yarza EG,Iruetaguena A,Segundo U,Barrena R,Pikatza JM	Evaluating acceptance and user experience of a guideline-based clinical decision support system execution platform	Journal of Medical Systems	2013	include	It discusses the user experience aspects in the CDSS systems	repetitive			PubMed
Journal Article	Wang L,Blackley SV,Blumenthal KG,Yerneni S,Goss FR,Lo YC,Shah SN,Ortega CA,Korach ZT,Seger DL,Zhou L	A dynamic reaction picklist for improving allergy reaction documentation in the electronic health record	Journal of the American Medical Informatics Association	2020	exclude	It is not included the HCI aspects.	repetitive			PubMed
Journal Article	Chi EA,Chi G,Tsui CT,Jiang Y,Jarr K,Kulkarni CV,Zhang M,Long J,Ng AY,Rajpurkar P,Sinha SR	Development and Validation of an Artificial Intelligence System to Optimize Clinician Review of Patient Records	JAMA Network Open	2021	include	This article talks about the impact of AI in time consuming task as an aspect of usability	repetitive			PubMed
Journal Article	Nguyen KA,Patel H,Haggstrom DA,Zillich AJ,Imperiale TF,Russ AL	Utilizing a user-centered approach to develop and assess pharmacogenomic clinical decision support for thiopurine methyltransferase	BMC Medical Informatics and Decision Making	2019	include	It is included both aspects: HCI and CDSS	repetitive			PubMed
Journal Article	Smith DM,Wake DT,Dunnenberger HM	Pharmacogenomic Clinical Decision Support: A Scoping Review	Clinical Pharmacology and Therapeutics	2023	exclude	It is not about the relation between HCI and CDSS. It is about pharmcies alert	repetitive			PubMed
Journal Article	Wright A,Neri PM,Aaron S,Hickman TT,Maloney FL,Solomon DA,McEvoy D,Ai A,Kron K,Zuccotti G	Development and evaluation of a novel user interface for reviewing clinical microbiology results	Journal of the American Medical Informatics Association : JAMIA	2018	exclude	This study does not explain about CDSS aspects just about a microbiology system.				PubMed
Journal Article	Unberath P,Prokosch HU,GrÃ¼ndner J,Erpenbeck M,Maier C,Christoph J	EHR-Independent Predictive Decision Support Architecture Based on OMOP	Applied Clinical Informatics	2020	exclude	it is not relatedto HCI aspects	repetitive			PubMed
Journal Article	Militello LG,Diiulio JB,Borders MR,Sushereba CE,Saleem JJ,Haverkamp D,Imperiale TF	Evaluating a modular decision support application for colorectal cancer screening	Applied Clinical Informatics	2017	include	It is included both HCI and CDSS.	repetitive			PubMed
Journal Article	Campion TR,Waitman LR,Lorenzi NM,May AK,Gadd CS	Barriers and facilitators to the use of computer-based intensive insulin therapy	International Journal of Medical Informatics	2011	include	It covers oth HCI and CDSS concepts.	repetitive			PubMed
Journal Article	Curran RL,Kukhareva PV,Taft T,Weir CR,Reese TJ,Nanjo C,Rodriguez-Loya S,Martin DK,Warner PB,Shields DE,Flynn MC,Boltax JP,Kawamoto K	Integrated displays to improve chronic disease management in ambulatory care: A SMART on FHIR application informed by mixed-methods user testing	Journal of the American Medical Informatics Association	2020	include	it evaluates the HCI in a CDSS.	repetitive			PubMed
Journal Article	Goss FR,Blackley SV,Ortega CA,Kowalski LT,Landman AB,Lin CT,Meteer M,Bakes S,Gradwohl SC,Bates DW,Zhou L	A clinician survey of using speech recognition for clinical documentation in the electronic health record	International Journal of Medical Informatics	2019	exclude	It is not related to CDSS topics.	repetitive			PubMed
Journal Article	Cho H,Keenan G,Madandola OO,Dos Santos FC,Macieira TG,Bjarnadottir RI,Priola KJ,Lopez KD	Assessing the Usability of a Clinical Decision Support System: Heuristic Evaluation	JMIR Human Factors	2022	include	It pretty explaines the HCI effect on CDSS.	repetitive			PubMed
Journal Article	Kersting C,Weltermann B	Evaluating the feasibility of a software prototype supporting the management of multimorbid seniors: Mixed methods study in general practices	JMIR Human Factors	2019	exclude	This paper is not included the CDSS aspects just discusses about HIS.	repetitive			PubMed
Journal Article	Zhou L,Mahoney LM,Shakurova A,Goss F,Chang FY,Bates DW,Rocha RA	How many medication orders are entered through free-text in EHRs?--a study on hypoglycemic agents	AMIA . . . Annual Symposium proceedings / AMIA Symposium. AMIA Symposium	2012	exclude	This study does not describe the HCI aspects.	repetitive			PubMed
Journal Article	Danilov G,Kotik K,Shifrin M,Strunina U,Pronkina T,Potapov A	Predicting postoperative hospital stay in neurosurgery with recurrent neural networks based on operative reports	Studies in Health Technology and Informatics	2020	exclude	It is not related to HVI aspects.	repetitive			PubMed
Journal Article	Dexheimer JW,Kennebeck S	Modifications and integration of the electronic tracking board in a pediatric emergency department	Pediatric Emergency Care	2013	exclude	This paper des not include the HCI aspects.	repetitive			PubMed
Journal Article	Lopez-Guede JM,Moreno-Fernandez-de-Leceta A,Martinez-Garcia A,GraÃ±a M	Lynx: Automatic Elderly Behavior Prediction in Home Telecare	BioMed research international	2015	include	This paper describes a CDSS for eldery persons and then its usability testing.	It should be investigated	No	This paper does not include HCI\usability elements which affect CDSS	PubMed
Journal Article	Neri PM,Pollard SE,Volk LA,Newmark LP,Varugheese M,Baxter S,Aronson SJ,Rehm HL,Bates DW	Usability of a novel clinician interface for genetic results	Journal of Biomedical Informatics	2012	exclude	In the reality is not related to a CDSS systems.	repetitive
Journal Article	Thapa G,Nair S,Oetjen C	Implementing an Evidence-Based, Asthma Decision Support Tool for Children Younger Than 5 Years Old	Journal of Pediatric Health Care	2019	exclude	It does not discuss the HCI issues.	repetitive
Journal Article	Bernonille S,Nies J,Pedersen HG,Guillot B,Maazi M,Berg AL,Sarfati JC,Koutkias V	Three different cases of exploiting decision support services for adverse drug event prevention	Studies in health technology and informatics	2011	exclude	This paper is not related to the HCI aspects.	repetitive
Journal Article	Leecaster MK,Weir CR,Drews FA,Hellewell JL,Bolton D,Jones MM,Nebeker JR	Translation of Contextual Control Model to chronic disease management: A paradigm to guide design of cognitive support systems	Journal of Biomedical Informatics	2017	exclude	It is not related to HCI.	repetitive
Journal Article	Mattison JE,Dolin RH,Laberge D	Managing the tensions between national standardization vs. regional localization of clinical content and templates	Studies in Health Technology and Informatics	2004	exclude	Lack of HCI concepts.	repetitive
Journal Article	Botsis T,Hartvigsen G	Exploring new directions in disease surveillance for people with diabetes: lessons learned and future plans	Studies in health technology and informatics	2010	exclude	This study does not mentioned anything about HCI or usability.
Journal Article	Tan A,Durbin M,Chung FR,Rubin AL,Cuthel AM,McQuilkin JA,Modrek AS,Jamin C,Gavin N,Mann D,Swartz JL,Austrian JS,Testa PA,Hill JD,Grudzen CR,Abella B,Allard D,Austrian J,Bellolio MF,Blum M,Burstain T,Caterino J,Cooper J,Darrow B,Elie MC,Elsayem A,Frenzel J,Goldberg H,Grudzen C,Herrera I,Howell J,Hsaio A,Isaacs E,Jubanyik K,Kawamoto K,Lamba S,Madsen T,Miller J,Ouchi K,Patel R,Pramanik R,Richardson L…	Design and implementation of a clinical decision support tool for primary palliative Care for Emergency Medicine (PRIM-ER)	BMC Medical Informatics and Decision Making	2020	exclude	It does not exlain the HCI asspect.	repetitive

## Sheet: Scopus
Paper type	Authors	Title	Journal	Publication year	Inclusion/ Exclusion	Reason inclusion/exclusion after reading Abstract	Second step reading	Opinion in second step	Repetitive
Conference Paper	Hudson DL,Cohen ME	Translation of Research Models into Clinical Practice		2003	exclude	This paer does not include the CDSS topics
Journal Article	Fung CH,Woods JN,Asch SM,Glassman P,Doebbeling BN	Variation in implementation and use of computerized clinical reminders in an integrated healthcare system	The American journal of managed care	2004	exclude	It is not about CDSS aspects
Journal Article	Holbrook A,Keshavjee K,Troyan S,Pray M,Ford PT	Applying methodology to electronic medical record selection	International Journal of Medical Informatics	2003	exclude	Although the CDSS has been mentioned in the keywords, after reading the abstract I found that this paper is baout EMR ot CDSS
Journal Article	Anand V,Biondich PG,Liu G,Rosenman M,Downs SM	Child health improvement through computer automation: The CHICA system	Studies in Health Technology and Informatics	2004	exclude	This paper does not include the HCI aspect
Journal Article	McCartney PR	Leadership in nursing informatics	JOGNN - Journal of Obstetric, Gynecologic, and Neonatal Nursing	2004	exclude	This paper is not about CDSS topics
Journal Article	Glasspoole R,Judd H	Choosing between a rock and a hard place [8]	Pharmaceutical Journal	2004	exclude	It is not open source
Journal Article	Mattison JE,Dolin RH,Laberge D	Managing the tensions between national standardization vs. regional localization of clinical content and templates	Studies in Health Technology and Informatics	2004	exclude	Lack of HCI concepts
Journal Article	Delpierre C,Cuzin L,Fillaux J,Alvarez M,Massip P,Lang T	A systematic review of computer-based patient record systems and quality of care: More randomized clinical trials or a broader approach?	International Journal for Quality in Health Care	2004	exclude	This paper is not related to HCI nor CDSS topics
Journal Article	Feied CF,Handler JA,Smith MS,Gillam M,Kanhouwa M,Rothenhaus T,Conover K,Shannon T	Clinical information systems: Instant ubiquitous clinical data for error reduction and improved clinical outcomes	Academic Emergency Medicine	2004	exclude	This paper is not related to HCI and CDSS topics
Journal Article	Rollins G	The prompt, the alert, and the legal record documenting clinical decision support system	Journal of the American Health Information Management Association	2005	exclude	Lack od HCI topics
Journal Article	Ciccarese P,Caffi E,Quaglini S,Stefanelli M	Architectures and tools for innovative Health Information Systems: The guide project	International Journal of Medical Informatics	2005	exclude	This paper is not related to HCI aspects
Journal Article		Artificial Intelligence in Medicine - 10th Conference on Artificial Intelligence in Medicine, AIME 2005, Proceedings	Lecture Notes in Computer Science (including subseries Lecture Notes in Artificial Intelligence and Lecture Notes in Bioinformatics)	2005	exclude	It is not about HCI aspects
Journal Article	Jenkins ML,Hewitt C,Bakken S	Women's health nursing in the context of the national health information infrastructure	JOGNN - Journal of Obstetric, Gynecologic, and Neonatal Nursing	2006	exclude	lack of HCI topics
Conference Paper	Jao CS,Hier DB	Adapting user interface to expedite physician order entry: A frontline to ensure patient safety		2006	include	This paper discribes both HCI and CDSS topics	Yes	user interface and data entry features as the key elements	1
Journal Article	Ochieng OG,Hosoi R	Factors influencing diffusion of electronic medical records: a case study in three healthcare institutions in Japan	The HIM journal	2006	exclude	It does not include the CDSS concept
Journal Article	Segal MM	Mobile medical computing driven by the complexity of neurologic diagnosis	Journal of Child Neurology	2006	exclude	This paper is about mHealth system not about CDSS systems
Journal Article	Rosenbloom ST,Miller RA,Johnson KB,Elkin PL,Brown SH	Interface Terminologies: Facilitating Direct Entry of Clinical Data into Electronic Health Record Systems	Journal of the American Medical Informatics Association	2006	exclude	This paper does not include the CDSS concept
Journal Article	Fung CH	Computerized condition-specific templates for improving care of geriatric syndromes in a primary care setting	Journal of General Internal Medicine	2006	exclude	lack of HCI topics
Journal Article	Fitzgerald CL,Talug C,Zaslau S	Potential pitfalls with electronic medical records	The West Virginia medical journal	2007	exclude	This paper does not explain about CDSS nor HCI
Journal Article	Smith-Akin KA,Bearden CF,Pittenger ST,Bernstam EV	Toward a veterinary informatics research agenda: An analysis of the PubMed-indexed literature	International Journal of Medical Informatics	2007	exclude	Lack of HCI concepts
Journal Article	Linder JA,Rose AF,Palchuk MB,Chang F,Schnipper JL,Chan JC,Middleton B	Decision support for acute problems: The role of the standardized patient in usability testing	Journal of Biomedical Informatics	2006	exclude	Although the CDSS has been mentioned in the keywords, after reading the abstract, I found that is not related to CDSS systems
Journal Article	Benaroia M,Elinson R,Zarnke K	Patient-directed intelligent and interactive computer medical history-gathering systems: A utility and feasibility study in the emergency department	International Journal of Medical Informatics	2007	exclude	This paper is not related to CDSS systems
Journal Article	Stead WW	Rethinking electronic health records to better achieve quality and safety goals	Annual Review of Medicine	2007	exclude	This pepr is not related to CDSS systems
Journal Article	Conn J	Starting out with a 'bang'. Hospitals turn to rapid-fire rollouts of new IT systems	Modern healthcare	2007	exclude	It is not related to CDSS topics
Journal Article	Young O,Shahar Y,Liel Y,Lunenfeld E,Bar G,Shalom E,Martins SB,Vaszar LT,Marom T,Goldstein MK	Runtime application of Hybrid-Asbru clinical guidelines	Journal of Biomedical Informatics	2007	exclude	This paper does not include the HCI topics
Journal Article	Wentzer HS,BÃ¶ttger U,Boye N	Unintended transformations of clinical relations with a computerized physician order entry system	International Journal of Medical Informatics	2007	exclude	This paper does not include the CDSS topics
Journal Article	Ross MN,Conrad DA,Jha A,Lee JS,Liang LL	Panel discussion: Health information technology and return on investment: Fact or fantasy?	Health Services Research	2007	exclude	lack of CDSS topics
Journal Article	Reynolds PA,Harper J,Dunne S	Better informed in clinical practice - A brief overview of dental informatics	British Dental Journal	2008	exclude	This paper does not explian about CDSS nor HCI aspects
Book	Doran D,Di Pietro T	Knowledge translation in nursing through decision support at the point of care		2008	exclude	This paper does not include the HCI topics
Conference Paper	Sartipi K,Yarmand MH	Standard-based data and service interoperability in eHealth systems		2008	exclude	This paper does not include the HCI aspects.
Journal Article	Graham TA,Kushniruk AW,Bullard MJ,Holroyd BR,Meurer DP,Rowe BH	How usability of a web-based clinical decision support system has the potential to contribute to adverse medical events	AMIA . . . Annual Symposium proceedings / AMIA Symposium. AMIA Symposium	2008	exclude	This paper is not open source
Journal Article	Aarts J,Koppel R	Implementation of computerized physician order entry in seven countries	Health Affairs	2009	exclude	Lack of HCI concepts
Journal Article	Saleem JJ,Militello LG,Arbuckle N,Flanagan M,Haggstrom DA,Linder JA,Doebbeling BN	Provider perceptions of colorectal cancer screening clinical decision support at three benchmark institutions	AMIA . . . Annual Symposium proceedings / AMIA Symposium. AMIA Symposium	2009	exclude	This paper is not abou the HCI issues
Journal Article	Peleg M,Shachak A,Wang D,Karnieli E	Using multi-perspective methodologies to study users' interactions with the prototype front end of a guideline-based decision support system for diabetic foot care	International Journal of Medical Informatics	2009	include	This paper describes both CDSS and HCI dimenssion	No	It does not discuss the usability elements in CDSS
Journal Article	Casteleiro MA,des Diz J,Fernandez-Prieto MJ,Perez R,Paniagua H,Thompson AP	Enabling reasoning on the web: Performing simulations of clinical situations	International Journal of Simulation: Systems, Science and Technology	2009	exclude	This paper does not include the HCI and CDSS concepts
Journal Article	Holbrook A,Thabane L,Keshavjee K,Dolovich L,Bernstein B,Chan D,Troyan S,Foster G,Gerstein H	Individualized electronic decision support and reminders to improve diabetes care in the community: COMPETE II randomized trial	CMAJ. Canadian Medical Association Journal	2009	exclude	This paper intoduces a CDSS for the diabets diseses withou considering HCI aspects
Journal Article	Cao F,Archer N,Poehlman S	An agent-based knowledge management framework for electronic health record interoperability	Journal of Emerging Technologies in Web Intelligence	2009	exclude	This study is not included the CDSS and HCI aspects
Journal Article	Zsenits B,Polashanski WA,Sterns RH,Brown IV DR,Moheet A	Systematically improving physician assignment during in-hospital transitions of care by enhancing a preexisting hospital electronic health record	Journal of Hospital Medicine	2009	exclude	It is not related to HCI aspects
Journal Article	Kadry B,Sanderson IC,Macario A	Challenges that limit meaningful use of health information technology	Current Opinion in Anaesthesiology	2010	exclude	This study is not related to CDSS concepts
Conference Paper		SACMAT'09 - Proceedings of the 14th ACM Symposium on Access Control Models and Technologies		2009	exclude	This paper does not include the CDSS concepts
Journal Article	Fonda SJ,Kedziora RJ,Vigersky RA,Bursell SE	Combining iGoogle and personal health records to create a prototype personal health application for diabetes self-management	Telemedicine and e-Health	2010	exclude	This study is about PHR systems not about CDSS
Journal Article	Klimov D,Shahar Y,Taieb-Maimon M	Intelligent visualization and exploration of time-oriented data of multiple patients	Artificial Intelligence in Medicine	2010	exclude	This paper does not include the CDSS concepts
Journal Article	Cho I,Staggers N,Park I	Nurses' responses to differing amounts and information content in a diagnostic computer-based decision support application	CIN - Computers Informatics Nursing	2010	exclude	Although the usability has been mentioned among the keywords, this paper is not related to HCI or usability concepts.
Journal Article	Miranda M,Abelha A,Santos M,Machado J,Neves J	A group decision support system for staging of cancer	Lecture Notes of the Institute for Computer Sciences, Social-Informatics and Telecommunications Engineering	2009	exclude	This paper is not related to HCI concepts
Journal Article	McKinlay A,McVittie C,Reiter E,Freer Y,Sykes C,Logie R	Design issues for socially intelligent user interfaces: A discourse analysis of a data-to-text system for summarizing clinical data	Methods of Information in Medicine	2010	exclude	This paper is about medical information system not about CDSS.
Journal Article	Bignardi GE,Hamson C,Chalmers A	Can we use electronic prescribing to reduce prescription errors for antibiotics?	Journal of Infection	2010	exclude	This study does not discuss the HCI nor CDSS topics
Journal Article	Hogarth M,Hajopoulos K,Young M,Cowles N,Churin J,Hornthal B,Esserman L	The Communication and Care Plan: A novel approach to patient-centered clinical information systems	Journal of Biomedical Informatics	2010	include	This paper has discussed both HCI and CDSS aspects	No	It is not include the HCI factors related to CDSS
Journal Article	Osborn CY,Mayberry LS,Mulvaney SA,Hess R	Patient web portals to improve diabetes outcomes: A systematic review	Current Diabetes Reports	2010	exclude	This study does not discuss the CDSS systems
Journal Article	Anderson JA,Willson P,Peterson NJ,Murphy C,Kent TA	Prototype to practice: Developing and testing a clinical decision support system for secondary stroke prevention in a veterans healthcare facility	CIN - Computers Informatics Nursing	2010	exclude	It is not open source
Journal Article	Hall SA,Kushniruk AW,Borycki EM	Usability analysis of the tele-nursing call management software at healthlink BC	Studies in Health Technology and Informatics	2011	exclude	This paper does not discuss the CDSS system, just a nurse system caller
Journal Article	Atherton H,Majeed A	An information revolution: Time for the NHS to step up to the challenge	Journal of the Royal Society of Medicine	2011	exclude	This paper is not about HCI aspects
Journal Article	Saleem JJ,Haggstrom DA,Militello LG,Flanagan M,Kiess CL,Arbuckle N,Doebbeling BN	Redesign of a computerized clinical reminder for colorectal cancer screening: A human-computer interaction evaluation	BMC Medical Informatics and Decision Making	2011	include	This paper discusses both HCI and CDSS topics	No	This study does not describe the HCI axioms about CDSS
Journal Article	Tannery NH,Epstein BA,Wessel CB,Yarger F,LaDue J,Klem ML	Impact and user satisfaction of a clinical information portal embedded in an electronic health record	Perspectives in health information management / AHIMA, American Health Information Management Association	2011	exclude	This study is about EMR not about CDSS systems
Journal Article	Zhang W,Liu Y,Yang A,Jiang Y	EMR system for orthodontics based on flex and SSH	Applied Mechanics and Materials	2011	exclude	This paper is not about CDSS topics
Conference Paper	Liu M,Loo J,Ma K,Liu B	Development of a data mining and imaging informatics display tool for a multiple sclerosis e-folder system		2011	exclude	This paper is related to EMR not CDSS and HCI topics
Conference Paper	Vida M,Lupse O,Stoicu-Tivadar L,Stoicu-Tivadar V	ICT solution supporting continuity of care in children healthcare services		2011	exclude	This paper is not related to CDSS topics
Journal Article	Bernonille S,Nies J,Pedersen HG,Guillot B,Maazi M,Berg AL,Sarfati JC,Koutkias V	Three different cases of exploiting decision support services for adverse drug event prevention	Studies in health technology and informatics	2011	exclude	This paper is not related to the HCI aspects
Journal Article	Marcilly R,Leroy N,Luyckx M,Pelayo S,Riccioli C,Beuscart-ZÃ©phir MC	Medication related computerized decision support system (CDSS): make it a clinicians' partner!	Studies in health technology and informatics	2011	exclude	It is not open source
Conference Paper	Kawtrakul A,Sripanidkulchai K,Sahavechaphan N,Tanprasert C,Nithikethku K,Leangsuksun C,Kruthkul K,Sapsomboon B,Tantatsanawong P	Towards development of a national blueprint for better and smarter healthcare services in Thailand		2011	exclude	This paper is not related to HCI nor CDSS
Journal Article	Reisman Y	Computer-based clinical decision aids. A review of methods and assessment of systems	Medical Informatics	1996	exclude	It is not open source
Journal Article	Rucker DW,Johannes RS,Finley SW,Kahane SN	Designing an emergency medicine physician workstation to support risk management in decision making	Proceedings : a conference of the American Medical Informatics Association / . . . AMIA Annual Fall Symposium. AMIA Fall Symposium	1996	exclude	This paper does not include the HCI aspect
Journal Article	Barry HC,Ebell MH	Test characteristics and decision rules	Endocrinology and Metabolism Clinics of North America	1997	exclude	The paper does not include the HCI aspect
Conference Paper		Proceedings of the 1996 Australian New Zealand Conference on Intelligent Information Systems		1996	exclude	It is not about CDSS topics
Conference Paper	Spenceley SE,Warren JR	Intelligent interface for on-line electronic medical records using temporal data mining		1998	exclude	Lack of HCI topics
Journal Article	Yoshihara H,Ohe K,Ohashi K,Yamamot R,Yamazaki S,Hirose Y,Matsui K,Hishiki T,Yamashita Y,Kimura M,Minagawa K,Oyama H	Standardization of exchange procedures of clinical information, and an experiment of clinical data exchange using Medical Markup Language (MML)	Japan Journal of Medical Informatics	1997	exclude	Lack of HCI topics
Journal Article	Noone J,Warren J,Brittain M	Information overload: Opportunities and challenges for the gp's desktop	Studies in Health Technology and Informatics	1998	exclude	It is not related to CDSS nor HCI aspects
Conference Paper	Spencelcy SE,Warren JR	Using neural networks for modeling the input requirements of electronic medical record systems		1999	exclude	It is not about CDSS nor HCI topics
Journal Article	Hripcsak G,Cimino JJ,Sengupta S	WebCIS: large scale deployment of a Web-based clinical information system	Proceedings / AMIA . . . Annual Symposium. AMIA Symposium	1999	exclude	This paper does not include the CDSS topics
Conference Paper	Shah H	Proteus - A model for clinical protocols created from knowledge components		2001	exclude	This paper does not include the HCI and CDSS topics
Journal Article	George SE,Warren JR	Statistical modelling of general practice medicine for computer assisted data entry in electronic medical record systems	International Journal of Medical Informatics	2000	exclude	Lack of CDSS topics
Journal Article	Katehakis DG,Sfakianakis S,Tsiknakis M,Orphanoudakis SC	An infrastructure for integrated electronic health record services: The role of XML (extensible markup language)	Journal of Medical Internet Research	2001	exclude	This is not about CDSS topics
Journal Article	Dobbing C	PRODIGY in practice	Journal of Clinical Excellence	2002	exclude	It is not open source
Journal Article	Johnson KB,Cowan J	Clictate: A computer-based documentation tool for guideline-based care	Journal of Medical Systems	2002	exclude	Lack of CDSS topics
Conference Paper	Kawaleswaran R,Eklund M	A method for interactive hypothesis testing for clinical decision support systems using Ptolemy II		2011	exclude	This paper does not discuss the HCI topics
Journal Article	D'Avolio LW,Nguyen TM,Goryachev S,Fiore LD	Automated concept-level information extraction to reduce the need for custom software and rules development	Journal of the American Medical Informatics Association	2011	exclude	Lack of HCI topics
Journal Article	Camlek V	Healthcare mobile information flow	Information Services and Use	2011	exclude	This paper is not related to HCI topics
Journal Article	Moore M,Loper KA	An introduction to clinical decision support systems	Journal of Electronic Resources in Medical Libraries	2011	exclude	lack of HCI topics
Journal Article	AntÃ³n-RodrÃ­guez M,De La Torre-DÃ­ez I,GutiÃ©rrez-DÃ­ez P,DÃ­az-Pernas FJ,MartÃ­nez-Zarzuela M,GonzÃ¡lez-Ortega D,DÃ­ez-Higuera JF	Mobile access system for the management of electronic health records of patients with mental disability	Advances in Intelligent and Soft Computing	2011	exclude	This paper is not related to CDSS system
Conference Paper	Ray S,Dogra D,Bhattacharya S,Saha B,Biswas A,Majumdar A,Mukherjee J,Majumdar B,Singh A,Paria A,Mukherjee S,Das Bhattacharya S	A web enabled health information system for the Neonatal Intensive Care Unit (NICU)		2011	exclude	This paper is about EHR not CDSS
Journal Article	Mann DM,Kannry JL,Edonyabo D,Li AC,Arciniega J,Stulman J,Romero L,Wisnivesky J,Adler R,McGinn TG	Rationale, design, and implementation protocol of an electronic health record integrated clinical prediction rule (iCPR) randomized trial in primary care	Implementation Science	2011	include	This paper discusses the HCI and CDSS issues	No	This article is not related to HCI axioms in the CDSS fields
Journal Article	Majeed RW,StÃ¶hr MR,RÃ¶hrig R	Proactive authenticated notifications for health practitioners: Two way human computer interaction through phone	Studies in Health Technology and Informatics	2012	exclude	Although the HCI has been mentioned in the key words, in the reality is not related to HCI aspects
Journal Article		Databases in Networked Information Systems - 7th International Workshop, DNIS 2011, Proceedings	Lecture Notes in Computer Science (including subseries Lecture Notes in Artificial Intelligence and Lecture Notes in Bioinformatics)	2011	exclude	This paper does not consider the CDSS topics
Journal Article	Richardson JE,Ash JS	A clinical decision support needs assessment of community-based physicians	Journal of the American Medical Informatics Association	2011	include	This paper describes both HCI and CDSS topics	Yes	This study a bit explains some usabilty tips in CDSS
Journal Article	Marian AA,Dexter F,Tucker P,Todd MM	Comparison of alphabetical versus categorical display format for medication order entry in a simulated touch screen anesthesia information management system: An experiment in clinician-computer interaction in anesthesia	BMC Medical Informatics and Decision Making	2012	exclude	It is not related to CDSS systems
Journal Article	Zachariah M,Phansalkar S,Seidling HM,Neri PM,Cresswell KM,Duke J,Bloomrosen M,Volk LA,Bates DW	Development and preliminary evidence for the validity of an instrument assessing implementation of human-factors principles in medication-related decision-support systems-I-MeDeSA	Journal of the American Medical Informatics Association	2011	include	This paper has pointed out the CDSS and also HCI	Yes	Contains HCI elements related to CDSS	1
Journal Article	Kilsdonk E,Riezebos R,Kremer L,Peute L,Jaspers M	Clinical guideline representation in a CDS: A human information processing method	Studies in Health Technology and Informatics	2012	include	This article discusses both aspects: HCI and CDSS	No	The paper does not describe the HCI or usbilty tips related to CDSS
Journal Article	Gotz D,Wongsuphasawat K	Interactive intervention analysis	AMIA . . . Annual Symposium proceedings / AMIA Symposium. AMIA Symposium	2012	exclude	It is not related to HCI nor CDSS aspects
Journal Article	Zhou L,Karipineni N,Lewis J,Maviglia SM,Fairbanks A,Hongsermeier T,Middleton B,Rocha RA	A study of diverse clinical decision support rule authoring environments and requirements for integration	BMC Medical Informatics and Decision Making	2012	exclude	Lack of consideration of HCI aspect.
Journal Article	Zhou L,Mahoney LM,Shakurova A,Goss F,Chang FY,Bates DW,Rocha RA	How many medication orders are entered through free-text in EHRs?--a study on hypoglycemic agents	AMIA . . . Annual Symposium proceedings / AMIA Symposium. AMIA Symposium	2012	exclude	This study does not describe the HCI aspects
Conference Paper	Overby CL,Tarczy-Hornoch P,Hoath J,Smith JW,Devine EB,Fenstermacher D	An evaluation of functional and user interface requirements for pharmacogenomic clinical decision support		2011	include	This paper has discussed the user interface isues in CDSS	Yes	Some user interface elements have been mentioned
Journal Article	Campion TR,Waitman LR,Lorenzi NM,May AK,Gadd CS	Barriers and facilitators to the use of computer-based intensive insulin therapy	International Journal of Medical Informatics	2011	exclude	lack of HCI topics
Journal Article	Fossum M,Ehnfors M,Fruhling A,Ehrenberg A	An evaluation of the usability of a computerized decision support system for nursing homes	Applied Clinical Informatics	2011	include	This paper includes both aspects: HCI and CDSS	Yes	It includes the HCI elements related to HCI	1
Journal Article	Hsieh NC,Chang CY,Lee KC,Chen JC,Chan CH	Technological innovations in the development of cardiovascular clinical information systems	Journal of Medical Systems	2012	exclude	This paper is not included the HCI topics
Journal Article	Karlin-Zysman C,Zeitoun N,Belletti L,McCullagh L,McGinn T	Struggling to bring clinical prediction rules to the point of care: Missed opportunities to impact patient care	Journal of Comparative Effectiveness Research	2012	exclude	Lack of HCI topics
Conference Paper	Tao C,Wongsuphasawat K,Clark K,Plaisant C,Shneiderman B,Chute CG	Towards event sequence representation, reasoning and visualization for EHR data		2012	exclude	This study does not included the HCI nor CDSS topics
Journal Article	Luo G,Thomas SB,Tang C	Automatic home medical product recommendation	Journal of Medical Systems	2012	exclude	This paper does not explain about HCI dimension nor CDSS
Journal Article	Eberhardt J,Bilchik A,Stojadinovic A	Clinical decision support systems: Potential with pitfalls	Journal of Surgical Oncology	2012	exclude	Lack of HCI aspect
Journal Article	Hoonakker P,Khunlertkit A,Tattersal M,Keevil J	Computer decision support tools in primary care	Work	2012	include	This paper discusses both CDSS and the HCI aspects	Yes	In this paper have been mentioned several recommendations and barries
Journal Article	Dexheimer JW,Kennebeck S	Modifications and integration of the electronic tracking board in a pediatric emergency department	Pediatric Emergency Care	2013	exclude	This paper des not include the HCI aspects
Journal Article	El-Gayar O,Timsina P,Nawar N,Eid W	A systematic review of IT for diabetes self-management: Are we there yet?	International Journal of Medical Informatics	2013	exclude	This paper does not include the HCI aspect
Journal Article	McCoy AB,Wright A,Eysenbach G,Malin BA,Patterson ES,Xu H,Sittig DF	State of the art in clinical informatics: evidence and examples	Yearbook of medical informatics	2013	include	This paper describes the impact of HCI on the CDSS	No	Not icluding HCI axioms that affect CDSS aspect
Journal Article	Buenestado D,Elorz J,PÃ©rez-Yarza EG,Iruetaguena A,Segundo U,Barrena R,Pikatza JM	Evaluating acceptance and user experience of a guideline-based clinical decision support system execution platform	Journal of Medical Systems	2013	include	It discusses the user experience aspects in the CDSS systems	Yes	including some uer experience tips pertaing to HCI
Journal Article	Borycki E,Kushniruk A,Nohr C,Takeda H,Kuwata S,Carvalho C,Bainbridge M,Kannry J	Usability Methods for Ensuring Health Information Technology Safety: Evidence-Based Approaches. Contribution of the IMIA Working Group Health Informatics for Patient Safety	Yearbook of medical informatics	2013	include	It describes the impact of HCI aspects on the CDSS and EHR	No	This paper does not explain about the HCI axioms related to CDSS
Journal Article	Wang F,Lee N,Hu J,Sun J,Ebadollahi S,Laine AF	A framework for mining signatures from event sequences and its applications in healthcare data	IEEE Transactions on Pattern Analysis and Machine Intelligence	2013	exclude	Lack of HCI topics
Journal Article	Mohan V,Hersh WR	Development and evaluation of an electronic health record configuration and customization laboratory course for clinical informatics students	Studies in Health Technology and Informatics	2013	exclude	This paper is not included the HCI nor CDSS topics
Journal Article	Lee KH,Yoo S,Shin H,Baek RM,Chung CY,Hwang H	Development of digital dashboard system for medical practice: Maximizing efficiency of medical information retrieval and communication	Studies in Health Technology and Informatics	2013	exclude	This paper discusses the effect of digital dashboard on the CDSS not the HCI aspects
Journal Article	Blank E,Tuikong N,Misoi L,Kamano J,Hutchinson C,Kimaiyo S,Fustera V,Were M,Vedanthan R	Usability of implementing a tablet-based decision support and integrated record-keeping (DESIRE) tool in the nurse management of hypertension in rural Kenya	Studies in Health Technology and Informatics	2013	include	This paper describes both HCI and CDSS	Yes	Included the HCI elemenets related to CDSS	1
Journal Article	Gichoya J,Pearce C,Wickramasinghe N	Information architecture considerations in designing a comprehensive tuberculosis enterprise system in western Kenya	Studies in Health Technology and Informatics	2013	exclude	This paper is not related to CDSS topics
Journal Article	Phalakornkule K,Jones JF,Finnell JT	Ontological model for CDSS in knee injury management	Lecture Notes in Computer Science (including subseries Lecture Notes in Artificial Intelligence and Lecture Notes in Bioinformatics)	2013	exclude	Cited by: It does not include HCI topics
Journal Article	El-Gayar O,Timsina P,Nawar N,Eid W	Mobile applications for diabetes self-management: Status and potential	Journal of Diabetes Science and Technology	2013	exclude	This paper does not included the HCI and CDSS topics
Journal Article	Frize M,Bariciak E,Gilchrist J	PPADS: Physician-parent decision-support for neonatal intensive care	Studies in Health Technology and Informatics	2013	exclude	Lack of CDSS topics
Journal Article	Simborg DW,Detmer DE,Berner ES	The wave has finally broken: Now what	Journal of the American Medical Informatics Association	2013	exclude	Lack of CDSS topics
Journal Article	McGreevey III JD	Order sets in electronic health records: Principles of good practice	Chest	2013	exclude	Indeed, this paper just discusses the EHR not CDSS topics
Journal Article	Horsky J,Schiff GD,Johnston D,Mercincavage L,Bell D,Middleton B	Interface design principles for usable decision support: A targeted review of best practices for clinical prescribing interventions	Journal of Biomedical Informatics	2012	include	It is related to noth HCI and CDSS topics	Yes	It contains the HCI elements related to CDSS systems	1
Journal Article	Mandl KD,Kohane IS	Escaping the EHR trap - The future of health IT	New England Journal of Medicine	2012	exclude	It is not open source
Journal Article	Neri PM,Pollard SE,Volk LA,Newmark LP,Varugheese M,Baxter S,Aronson SJ,Rehm HL,Bates DW	Usability of a novel clinician interface for genetic results	Journal of Biomedical Informatics	2012	exclude	In the reality is not related to a CDSS systens
Journal Article	Collins IM,Breathnach O,Felle P	Electronic clinical decision support systems attitudes and barriers to use in the oncology setting	Irish Journal of Medical Science	2012	exclude	Lack of HCI aspects
Journal Article	Carnahan D	Water, water, everywhere, and not a drop to drink	JAMA Internal Medicine	2014	exclude	This paper does not include the HCI concepts
Journal Article	Li AC,Kannry JL,Kushniruk A,Chrimes D,McGinn TG,Edonyabo D,Mann DM	Integrating usability testing and think-aloud protocol analysis with "near-live" clinical simulations in evaluating clinical decision support	International Journal of Medical Informatics	2012	include	This paper describes both HCI and CDSS aspects	No	This paper does not include the HCI or usability axioms
Journal Article	VÃ©lez O,Okyere PB,Kanter AS,Bakken S	A usability study of a mobile health application for rural Ghanaian midwives	Journal of Midwifery and Women's Health	2014	exclude	It is about telemedicine not about CDSS topics
Journal Article	Hendrix KS,Carroll AE,Downs SM	Screen exposure and body mass index status in 2- to 11-year-old children	Clinical Pediatrics	2014	exclude	It is not about HCI nor CDSS topics
Conference Paper	Febretti A,Lopez KD,Stifter J,Johnson A,Keenan GM,Wilkie DJ	Evaluating a clinical decision support interface for end-of-life nurse care		2014	include	it is included both HCI and CDSS aspects	No	It does not explain the HCI elements which may affect the CDSS
Journal Article	Broder JS,Halabi SS	Improving the application of imaging clinical decision support tools: Making the complex simple	Journal of the American College of Radiology	2014	exclude	This paper does not explain about HCI topics
Journal Article	Monroe M,Lan R,Lee H,Plaisant C,Shneiderman B	Temporal event sequence simplification	IEEE Transactions on Visualization and Computer Graphics	2013	exclude	This paper is not abpou CDSS nor HCI
Journal Article	Johnson MP,Zheng K,Padman R	Modeling the longitudinality of user acceptance of technology with an evidence-adaptive clinical decision support system	Decision Support Systems	2014	include	This paper covers both HCI and CDSS concepts.	No	This study does not include the HCI factors in CDSS	1
Journal Article	Fiks AG,Mayne S,Karavite DJ,Debartolo E,Grundmeier RW	A Shared e-decision support portal for pediatric asthma	Journal of Ambulatory Care Management	2014	exclude	This paper does not disscus about HCI topics
Journal Article	Kunhimangalam R,Ovallath S,Joseph PK	A clinical decision support system with an integrated EMR for diagnosis of peripheral neuropathy	Journal of Medical Systems	2014	exclude	It is not abput HCI issues.
Journal Article	Marsolo K,Spooner SA	Clinical genomics in the world of the electronic health record	Genetics in Medicine	2013	exclude	It is not included the CDSS aspect.
Journal Article	Smith SW,Koppel R	Healthcare information technology's relativity problems: A typology of how patients' physical reality, clinicians' mental models, and healthcare information technology differ	Journal of the American Medical Informatics Association	2014	exclude	This paper does not discuss the HCI topics
Conference Paper	Barca CC,RodrÃ­guez JM,Puddu PE,LuÅ¡trek M,CvetkoviÄ‡ B,Bordone M,Soudah E,Moreno A,la PeÃ±a P,Rugnone A,Foresti F,Tamburini E	Advanced medical expert support tool (A-MEST): EHR-based integration of multiple risk assessment solutions for congestive heart failure patients		2014	exclude	This study is not open source
Journal Article	El-Kareh R,Hasan O,Schiff GD	Use of health information technology to reduce diagnostic errors	BMJ Quality and Safety	2013	exclude	It is not included the CDSS topics
Journal Article	Herrick DB,Nakhasi A,Nelson B,Rice S,Abbott PA,Saber Tehrani AS,Rothman RE,Lehmann HP,Newman-Toker DE	Usability characteristics of self-administered computer-assisted interviewing in the emergency department: Factors affecting ease of use, efficiency, and entry error	Applied Clinical Informatics	2013	exclude	Although this paper has investigated the HCI aspects, in the reality the mentioned system is not CDSS
Journal Article	Kunhimangalam R,Ovallath S,Joseph PK	Computer aided diagnostic problem solving: Identification of peripheral nerve disorders	IRBM	2013	exclude	Lack of HCI aspects
Journal Article	Saleem JJ,Flanagan ME,Wilck NR,Demetriades J,Doebbeling BN	The next-generation electronic health record: Perspectives of key leaders from the US department of veterans affairs	Journal of the American Medical Informatics Association	2013	exclude	This paper is about EHR not about CDSS.
Journal Article	Smith MW,Murphy D,Laxmisan A,Sittig D,Reis B,Esquivel A,Singh H	Developing software to "track and catch" missed follow-up of abnormal test results in a complex sociotechnical environment	Applied Clinical Informatics	2013	include	This paper investigates both HCI and CDSS topics	No	This paper is not related to HCI axioms in CDSS systems
Journal Article	Horsky J,Phansalkar S,Desai A,Bell D,Middleton B	Design of decision support interventions for medication prescribing	International Journal of Medical Informatics	2013	include	This paper explains the HCI aspects in the CDSS systems	Yes	It includes the HCI elements related to HCI	1
Journal Article	Bassily-Marcus A	Early detection of deteriorating patients: Leveraging clinical informatics to improve outcome	Critical Care Medicine	2014	exclude	This paper is not related to CDSS topics
Journal Article	Duke JD,Morea J,Mamlin B,Martin DK,Simonaitis L,Takesue BY,Dixon BE,Dexter PR	Regenstrief Institute's Medical Gopher: A next-generation homegrown electronic medical record system	International Journal of Medical Informatics	2014	exclude	lack of HCI topics
Journal Article	Quimbaya AP,GonzÃ¡lez RA,BohÃ³rquez WR,MuÃ±oz O,GarcÃ­a OM,LondoÃ±o D	A systemic, participative design of decision support services for clinical research	International Journal of Information Technologies and Systems Approach	2014	exclude	It is not about CDSS systems
Journal Article	LÃ¦rum H,Bremer S,Bergan S,GrÃ¼nfeld T	A taste of individualized medicine: Physicians' reactions to automated genetic interpretations	Journal of the American Medical Informatics Association	2014	exclude	This aper is not related to HCI nor CDSS
Journal Article	Friedman A,Crosson JC,Howard J,Clark EC,Pellerano M,Karsh BT,Crabtree B,JaÃ©n CR,Cohen DJ	A typology of electronic health record workarounds in small-to-medium size primary care practices	Journal of the American Medical Informatics Association	2014	exclude	It is not related to HCI aspects
Journal Article	McCullagh LJ,Sofianou A,Kannry J,Mann DM,McGinn TG	User centered clinical decision support tools: adoption across clinician training level	Applied clinical informatics	2014	include	This paper discuss both HCI and CDSS topics	No	This article is not related to HCI axioms in the CDSS fields
Journal Article	Halpern Y,Choi Y,Horng S,Sontag D	Using Anchors to Estimate Clinical State without Labeled Data	AMIA . . . Annual Symposium proceedings / AMIA Symposium. AMIA Symposium	2014	exclude	This paper is not about HCI concepts
Journal Article	Thum F,Kim MS,Genes N,Rivera L,Beato R,Soriano J,Kannry J,Baumlin K,Hwang U	Usability Improvement of a Clinical Decision Support System	Lecture Notes in Computer Science (including subseries Lecture Notes in Artificial Intelligence and Lecture Notes in Bioinformatics)	2014	include	THis paper is completely discusses HCI and CDSS aspects	Yes	This paper includes the HCI elements pertaining to CDSS	1
Journal Article	Mann D,Knaus M,McCullagh L,Sofianou A,Rosen L,McGinn T,Kannry J	Measures of user experience in a streptococcal pharyngitis and pneumonia clinical decision support tools	Applied clinical informatics	2014	include	It discusses both HCI and CDSS	No	This paper is not related to HCI axioms in CDSS systems
Journal Article	Gaitanou P,Garoufallou E,Balatsoukas P	The effectiveness of big data in health care: A systematic review	Communications in Computer and Information Science	2014	exclude	it does not include the HCI aspects
Journal Article	Majeed RW,Stohr MR,Brenner T,Rohrig R	ChronoQuery: Visual Modelling of Temporal Queries for Real-Time Decision Support	Studies in Health Technology and Informatics	2014	exclude	it is not about HCI concepts
Journal Article	Cresswell KM,Bates DW,Williams R,Morrison Z,Slee A,Coleman J,Robertson A,Sheikh A	Evaluation of medium-term consequences of implementing commercial computerized physician order entry and clinical decision support prescribing systems in two 'early adopter' hospitals	Journal of the American Medical Informatics Association : JAMIA	2014	exclude	It is not related to HCI concepts
Journal Article	Baillie CA,Epps M,Hanish A,Fishman NO,French B,Umscheid CA	Usability and impact of a computerized clinical decision support intervention designed to reduce urinary catheter utilization and catheter-associated urinary tract infections	Infection Control and Hospital Epidemiology	2014	exclude	It is not open source
Conference Paper	Gong Y,Chandra A,Wang J	Toward an integrated health data display for aging in place		2014	exclude	This paper is not about CDSS
Journal Article	Cho I,Lee JH,Han H,Phansalkar S,Bates DW	Evaluation of a Korean version of a tool for assessing the incorporation of human factors into a medicationrelated decision support system: The I-MeDeSA	Applied Clinical Informatics	2014	include	THis study explains the HCI and CDSS concepts	Yes	It describes some HCI factors about medical alerts in CDSS
Journal Article	Suominen H	Text mining and information analysis of health documents	Artificial Intelligence in Medicine	2014	exclude	This paper doen not include the HCI nor CDSS
Conference Paper	Serban A,CriÅŸan-Vida M,Stoicu-Tivadar L	Data and knowledge in medical distributed applications		2014	exclude	This paper is aout cloud-base technology not about HCI concepts
Journal Article	Chrimes D,Kitos NR,Kushniruk A,Mann DM	Usability testing of Avoiding Diabetes Thru Action Plan Targeting (ADAPT) decision support for integrating care-based counseling of pre-diabetes in an electronic health record	International Journal of Medical Informatics	2014	include	This paper is about HCI and also CDSS topics	Yes	After doing a usability evaluation, some of HCI elements in CDSS has been introduced
Journal Article	Kirkendall ES,Spires WL,Mottes TA,Schaffzin JK,Barclay C,Goldstein SL	Development and performance of electronic acute kidney injury triggers to identify pediatric patients at risk for nephrotoxic medication-associated harm	Applied Clinical Informatics	2014	exclude	This paper is not related to HCI concepts
Journal Article	Sittig DF,Ash JS,Singh H	The SAFER guides: Empowering organizations to improve the safety and effectiveness of electronic health records	American Journal of Managed Care	2014	exclude	This paper is not about CDSS topics
Journal Article	McCullagh L,Mann D,Rosen L,Kannry J,McGinn T	Longitudinal adoption rates of complex decision support tools in primary care	Evidence-Based Medicine	2014	include	It explains about both HCI and CDSS	No	Not including HCI axioms that affect CDSS aspect
Journal Article	Devine EB,Lee CJ,Overby CL,Abernethy N,McCune J,Smith JW,Tarczy-Hornoch P	Usability evaluation of pharmacogenomics clinical decision support aids and clinical knowledge resources in a computerized provider order entry system: A mixed methods approach	International Journal of Medical Informatics	2014	include	It explains both HCI and CDSS concepts	Yes	Some user interface elements have been mentioned to improve CDSS
Journal Article	Sahoo SS,Tao S,Parchman A,Luo Z,Cui L,Mergler P,Lanese R,Barnholtz-Sloan JS,Meropol NJ,Zhang GQ	Trial prospector: Matching patients with cancer research studies using an automated and scalable approach	Cancer Informatics	2014	exclude	It does include the HCI aspects
Journal Article	Meier J,Boehm A,Kielhorn A,Dietz A,Bohn S,Neumuth T	Design and evaluation of a multimedia electronic patient record â€œoncoflowâ€ with clinical workflow assistance for head and neck tumor therapy	International Journal of Computer Assisted Radiology and Surgery	2014	exclude	It is not related to HCI topics
Journal Article	O'Sullivan D,Fraccaro P,Carson E,Weller P	Decision time for clinical decision support systems	Clinical Medicine, Journal of the Royal College of Physicians of London	2014	exclude	This paper does not include the HCI concepts
Journal Article	Sukums F,Mensah N,Mpembeni R,Massawe S,Duysburgh E,Williams A,Kaltschmidt J,Loukanova S,Haefeli WE,Blank A	Promising adoption of an electronic clinical decision support system for antenatal and intrapartum care in rural primary healthcare facilities in sub-Saharan Africa: The QUALMAT experience	International Journal of Medical Informatics	2014	exclude	It is not open source
Journal Article	Ganzinger M,Gietzelt M,Karmen C,Firnkorn D,Knaup P	An IT Architecture for Systems Medicine	Studies in Health Technology and Informatics	2015	include	This paper is related to both HCI and CDSS	No	This paper does not explain the usability elements
Journal Article	Jog Y,Sharma A,Mhatre K,Abhishek A	Internet of things as a solution enabler in health sector	International Journal of Bio-Science and Bio-Technology	2015	exclude	It is nt related to HCI concepts
Conference Paper	Wallach DJ	Effects of the implementation of electronic medical records in small internal medicine practices on healthcare objectives in the United States		2015	exclude	It is not included the HCI concepts
Journal Article	Anand V,McKee S,Dugan TM,Downs SM	Leveraging electronic tablets for general pediatric care	Applied Clinical Informatics	2015	exclude	It does not discuss the HCI aspects
Journal Article	Celler BG,Sparks RS	Home telemonitoring of vital signs - Technical challenges and future directions	IEEE Journal of Biomedical and Health Informatics	2015	exclude	It does not discuss the CDSS and HCI aspects
Journal Article	Stehlik P,Bahmanpour A,Ahmet Sekercioglu Y,DarziÅ†Å¡ P,Marriott JL	Fundamental elements identified for success of disease state management clinical decision support systems	Electronic Journal of Health Informatics	2015	include	It describes the HCI and CDSS aspects	Yes	It describes some HCI factors about medical alerts in CDSS	1
Journal Article	Keshavjee K,Mirza K,Martin K	The Next Generation EMR	Studies in Health Technology and Informatics	2015	exclude	It is not open source.
Journal Article	Oh S,Cha J,Ji M,Kang H,Kim S,Heo E,Han JS,Kang H,Chae H,Hwang H,Yoo S	Architecture design of healthcare software-as-a-service platform for cloud-based clinical decision support service	Healthcare Informatics Research	2015	exclude	It is related to yhe cloud architecture not about the HCI aspects
Conference Paper	Militello L,Borders M,Sushereba C,Diiulio J,Doebbeling B,Imperiale T,Saleem J	Employing decision-centered design to develop decision support for colorectal cancer screening (extended abstract)		2015	exclude	It is not related to HCI concepts
Journal Article	Voruganti RT,O'Brien MA,Straus SE,McLaughlin JR,Grunfeld E	Primary care physicians' perspectives on computer-based health risk assessment tools for chronic diseases: A mixed methods study	Journal of Innovation in Health Informatics	2015	exclude	It is not related to HCI and CDSS
Journal Article	Fraccaro P,Casteleiro MA,Ainsworth J,Buchan I	Adoption of Clinical Decision Support in Multimorbidity: A Systematic Review	JMIR Medical Informatics	2015	exclude	This paper never explained about HCI aspect
Journal Article		Studies in Health Technology and Informatics	Studies in Health Technology and Informatics	2015	exclude	Lack of HCI discussion
Journal Article	Nair K,Malaeekeh R,Schabort I,Taenzer P,Radhakrishnan A,Guenter D	A clinical decision support system for chronic pain management in primary care: Usability testing and its relevance	Journal of Innovation in Health Informatics	2015	include	It includes both HCI and CDSS aspects	Yes	It consists of several usability facilities and berries in CDSS
Journal Article	Kashani K,Herasevich V	Utilities of Electronic Medical Records to Improve Quality of Care for Acute Kidney Injury: Past, Present, Future	Nephron	2015	exclude	It is not related to HCI and also CDSS
Journal Article	Vedanthan R,Blank E,Tuikong N,Kamano J,Misoi L,Tulienge D,Hutchinson C,Ascheim DD,Kimaiyo S,Fuster V,Were MC	Usability and feasibility of a tablet-based decision-support and integrated Record-keeping (DESIRE) tool in the nurse management of hypertension in rural western Kenya	International Journal of Medical Informatics	2015	include	IT discuss about both CDSS and HCI aspects	Yes	This study contains some HCI elements in CDSS systems	1
Journal Article	Magrabi F,Baker M,Sinha I,Ong MS,Harrison S,Kidd MR,Runciman WB,Coiera E	Clinical safety of england's national programme for IT: A retrospective analysis of all reported safety events 2005 to 2011	International Journal of Medical Informatics	2015	exclude	This paper is not related to CDSS systems
Journal Article	Bracco D,Labeau F	Electronic Health Record: What Do You Expect from Them?	Critical Care Medicine	2015	exclude	It does not included the HCI topics
Journal Article	Coiera E	Technology, cognition and error	BMJ Quality and Safety	2015	exclude	It does not discuss about the usability topics
Journal Article	Marcilly R,Ammenwerth E,Vasseur F,Roehrer E,Beuscart-ZÃ©phir MC	Usability flaws of medication-related alerting functions: A systematic qualitative review	Journal of Biomedical Informatics	2015	include	This study includes both HCI and CDSS concepts	Yes	This paper explains some usability flaws in CDSS environment
Journal Article	Esmaeilzadeh P,Sambasivan M,Kumar N,Nezakati H	Adoption of clinical decision support systems in a developing country: Antecedents and outcomes of physician's threat to perceived professional autonomy	International Journal of Medical Informatics	2015	include	This study explains both CDSS avd CDSS	No	This paper does not include the HCI or usability axioms in CDSS
Journal Article	Lagani V,Chiarugi F,Manousos D,Verma V,Fursse J,Marias K,Tsamardinos I	Realization of a service for the long-term risk assessment of diabetes-related complications	Journal of Diabetes and its Complications	2015	exclude	This paper is not about HCI topics
Conference Paper	Trivedi G	Clinical text analysis using interactive natural language processing		2015	exclude	THis study does cover HCI aspect
Journal Article	Press A,McCullagh L,Khan S,Schachter A,Pardo S,McGinn T	Usability testing of a complex clinical decision support tool in the emergency department: Lessons learned	JMIR Human Factors	2015	include	It is related to CDSS and also HCI	Yes	It explains some usability aspects related to CDSS systems
Journal Article	Ash JS,Sittig DF,McMullen CK,Wright A,Bunce A,Mohan V,Cohen DJ,Middleton B	Multiple perspectives on clinical decision support: A qualitative study of fifteen clinical and vendor organizations Clinical decision-making, knowledge support systems, and theory	BMC Medical Informatics and Decision Making	2015	exclude	Lack of the HCI aspects
Journal Article	Andersson ML,BÃ¶ttiger Y,Bastholm-Rahmner P,OvesjÃ¶ ML,VÃ©g A,Eiermann B	Evaluation of usage patterns and user perception of the drug-drug interaction database SFINX	International Journal of Medical Informatics	2015	exclude	THis paper does not include the HCI aspects
Journal Article	Knoble SJ,Bhusal MR	Electronic diagnostic algorithms to assist mid-level health care workers in Nepal: A mixed-method exploratory study	International Journal of Medical Informatics	2015	exclude	It is not related to HCI concepts
Journal Article	Wang Y,Tian Y,Tian LL,Qian YM,Li JS	An electronic medical record system with treatment recommendations based on patient similarity	Journal of medical systems	2015	exclude	It is not related to HCI concepts
Journal Article	Raghu A,Praveen D,Peiris D,Tarassenko L,Clifford G	Engineering a mobile health tool for resource-poor settings to assess and manage cardiovascular disease risk: SMARThealth study	BMC Medical Informatics and Decision Making	2015	exclude	It is not related to HCI aspects
Journal Article	Green LA,Nease D,Klinkman MS	Clinical reminders designed and implemented using cognitive and organizational science principles decrease reminder fatigue	Journal of the American Board of Family Medicine	2015	exclude	This paper does not discuss the CDSS systems
Journal Article	Blayney DW	Transforming data from information to quality improvement: A panel discussion with electronic health record vendors	Journal of Oncology Practice	2015	exclude	this paper is not related to HCI concepts
Journal Article	Yoo S,Hwang H,Jheon S	Hospital information systems: Experience at the fully digitized Seoul National University Bundang Hospital	Journal of Thoracic Disease	2016	exclude	it is not included the CDSS concepts
Journal Article	Steinhubl SR,Topol EJ	Moving from Digitalization to Digitization in Cardiovascular Care Why Is it Important, and What Could it Mean for Patients and Providers?	Journal of the American College of Cardiology	2015	include	Although the HCI aspects does not mentioned in the keywords, after reading the abstract, I found that HCI aspects has been pointed	No	This paper is not related to HCI axioms in CDSS systems
Journal Article	Jing X,Cimino JJ,Del Fiol G	Usability and acceptance of the librarian infobutton tailoring environment: An open access online knowledge capture, management, and configuration tool for openinfobutton	Journal of Medical Internet Research	2015	exclude	Although in the key words it has been mentioned "CDSS", indeed it didn't ecplai about CDSS
Journal Article	Weigel FK,Switaj TL,Hamilton J	Leveraging Health Information Technology to Improve Quality in Federal Healthcare	U. S. Army Medical Department journal	2015	exclude	It does not include the HCI concepts
Journal Article	Rayo MF,Kowalczyk N,Liston BW,Sanders EB,White S,Patterson ES	Comparing the Effectiveness of Alerts and Dynamically Annotated Visualizations (DAVs) in Improving Clinical Decision Making	Human Factors	2015	exclude	It is not included the HCI concepts
Journal Article	Melton BL,Zillich AJ,Russell SA,Weiner M,McManus MS,Spina JR,Russ AL	Reducing prescribing errors through creatinine clearance alert redesign	American Journal of Medicine	2015	exclude	Although this paper discusses EMR and HCI, it is not related to its effect on CDSS
Journal Article	Wright A,Sittig DF,Ash JS,Erickson JL,Hickman TT,Paterno M,Gebhardt E,McMullen C,Tsurikova R,Dixon BE,Fraser G,Simonaitis L,Sonnenberg FA,Middleton B	Lessons learned from implementing service-oriented clinical decision support at four sites: A qualitative study	International Journal of Medical Informatics	2015	include	It discusses both HCI and CDSS	No	This paper covers various technical and operational aspects of the implementation, such as hardware and software
Journal Article	Puppala M,He T,Chen S,Ogunti R,Yu X,Li F,Jackson R,Wong ST	METEOR: An Enterprise Health Informatics Environment to Support Evidence-Based Medicine	IEEE Transactions on Biomedical Engineering	2015	exclude	This paper does not discuss the HCI concepts
Journal Article	Lopez KD,Wilkie DJ,Yao Y,Sousa V,Febretti A,Stifter J,Johnson A,Keenan GM	Nurses' numeracy and graphical literacy: Informing studies of clinical decision support interfaces	Journal of Nursing Care Quality	2016	exclude	It does not includ the HCI topics
Journal Article	Zarkogianni K,Litsa E,Mitsis K,Wu PY,Kaddi CD,Cheng CW,Wang MD,Nikita KS	A Review of Emerging Technologies for the Management of Diabetes Mellitus	IEEE Transactions on Biomedical Engineering	2015	exclude	This study does not ecplain about HCI concepts
Journal Article	Van Engen-Verheul MM,Peute LW,de Keizer NF,Peek N,Jaspers MW	Optimizing the user interface of a data entry module for an electronic patient record for cardiac rehabilitation: A mixed method usability approach	International Journal of Medical Informatics	2016	include	Although in the key words it has not been mentioned CDSS, it has considered the this concept	No	This study does not include the HCI factors in CDSS	1
Journal Article	Ma KC,Fernandez JR,Amezcua L,Lerner A,Shiroishi MS,Liu BJ	Design and development of an ethnically-diverse imaging informatics-based eFolder system for multiple sclerosis patients	Computerized Medical Imaging and Graphics	2015	exclude	Lack of CDSS topics
Journal Article	Kushniruk AW,Borycki EM,Solvoll T,Hullin C	Human factors for nursing: From in-situ testing to mobile usability engineering	Studies in Health Technology and Informatics	2016	exclude	This paper has not discussed the CDSS concepts
Journal Article	Yang F,Ji M,Ding S,Wu Y,Chang P,Lin C,Yang X	The development and evaluation of delirium assessment and nursing care decision-making assistant mobile application for intensive care unit	Studies in Health Technology and Informatics	2016	exclude	It discusses reliability and validity testing not HCI aspects
Journal Article	Lee EK,Wang Y,Hagen MS,Wei X,Davis RA,Egan BM	Machine learning: Multi-site evidence-based best practice discovery	Lecture Notes in Computer Science (including subseries Lecture Notes in Artificial Intelligence and Lecture Notes in Bioinformatics)	2016	exclude	It is not related to HCI aspects
Journal Article	Koskela T,SandstrÃ¶m S,MÃ¤kinen J,Liira H	User perspectives on an electronic decision-support tool performing comprehensive medication reviews - A focus group study with physicians and nurses	BMC Medical Informatics and Decision Making	2016	include	It includes both HCI and CDSS	Yes	This paper includes the HCI elements pertaining to CDSS	1
Journal Article	Taft T,Staes C,Slager S,Weir C	Adapting Nielsen's Design Heuristics to Dual Processing for Clinical Decision Support	AMIA . . . Annual Symposium proceedings. AMIA Symposium	2016	exclude	It is nit about HCI issues in CDSS.
Journal Article	Kilsdonk E,Peute LW,Riezebos RJ,Kremer LC,Jaspers MW	Uncovering healthcare practitioners' information processing using the think-aloud method: From paper-based guideline to clinical decision support system	International Journal of Medical Informatics	2016	include	Thos paper discusses both HCI and CDSS	No	It is not include the HCI factors related to CDSS
Conference Paper	Beez U,Humm BG,Walsh P	Semantic autosuggest for electronic health records		2016	exclude	It is not related to HCI nor CDSS.
Journal Article	Taylor RA,Pare JR,Venkatesh AK,Mowafi H,Melnick ER,Fleischman W,Hall MK	Prediction of In-hospital Mortality in Emergency Department Patients with Sepsis: A Local Big Data-Driven, Machine Learning Approach	Academic Emergency Medicine	2016	exclude	It is not related to HCI topics.
Journal Article	Finlayson SG,Levy M,Reddy S,Rubin DL	Toward rapid learning in cancer treatment selection: An analytical engine for practice-based clinical data	Journal of Biomedical Informatics	2016	exclude	Lack of usability topics.
Journal Article	Jenssen BP,Bryant-Stephens T,Leone FT,Grundmeier RW,Fiks AG	Clinical decision support tool for parental tobacco treatment in primary care	Pediatrics	2016	include	It covers both HCI and CDSS	No	This paper is not related to HCI axioms in CDSS systems and just about usability of the cessation of smoking
Journal Article	Abdel-Rahman SM,Breitkreutz ML,Bi C,Matzuka BJ,Dalal J,Casey KL,Garg U,Winkle S,Leeder JS,Breedlove J,Rivera B	Design and testing of an EHR-integrated, busulfan pharmacokinetic decision support tool for the point-of-care clinician	Frontiers in Pharmacology	2016	include	It is related to HCI and CDSS	No	It does include the HCI factors which can affect CDSS topics
Journal Article	McGinn T	Putting meaning into meaningful use: A roadmap to successful integration of evidence at the point of care	JMIR Medical Informatics	2016	exclude	This paper does not disscus the HCI.
Journal Article	Genes N,Kim MS,Thum FL,Rivera L,Beato R,Song C,Soriano J,Kannry J,Baumlin K,Hwang U	Usability evaluation of a clinical decision support system for geriatric ED pain treatment	Applied Clinical Informatics	2016	include	It covers both HCI and CDSS.	No	This paper does not contain the HCI/usability aspects in the CDSS environment	1
Journal Article	Nishimura AA,Shirts BH,Salama J,Smith JW,Devine B,Tarczy-Hornoch P	Physician perspectives of CYP2C19 and clopidogrel drug-gene interaction active clinical decision support alerts	International Journal of Medical Informatics	2016	include	It includes both HCI and CDSS.	Yes	The article contains some usability recommendations in alert feature in CDSS
Journal Article	Khan S,McCullagh L,Press A,Kharche M,Schachter A,Pardo S,McGinn T	Formative assessment and design of a complex clinical decision support tool for pulmonary embolism	Evidence-Based Medicine	2016	exclude	It is not oen source.
Journal Article	Militello LG,Saleem JJ,Borders MR,Sushereba CE,Haverkamp D,Wolf SP,Doebbeling BN	Designing Colorectal Cancer Screening Decision Support: A Cognitive Engineering Enterprise	Journal of Cognitive Engineering and Decision Making	2016	exclude	It is just about CDSS and not included the HCI concepts.
Journal Article	Jones EB,Swain M,Burdick T	Using clinical decision support to reduce inappropriate imaging: A health care improvement case study	Journal of Clinical Outcomes Management	2017	exclude	It does not discuss ths usabily dimenssin
Journal Article	Sarvet B,Torous J	The Emerging Application of Health Information Technology in Child and Adolescent Psychiatry	Child and Adolescent Psychiatric Clinics of North America	2017	exclude	It is not open source
Journal Article	Horsky J,Aarts J,Verheul L,Seger DL,van der Sijs H,Bates DW	Clinical reasoning in the context of active decision support during medication prescribing	International Journal of Medical Informatics	2017	include	It discusses the HCi and also CDSS topics	No	It is not included the HCI factors related to CDSS	1
Journal Article	Ohno-Machado L	Electronic health records: Usability and utilization by health care providers and patients	Journal of the American Medical Informatics Association	2017	exclude	Lack of CDSS topics
Journal Article	Ellsworth MA,Dziadzko M,O'Horo JC,Farrell AM,Zhang J,Herasevich V	An appraisal of published usability evaluations of electronic health records via systematic review	Journal of the American Medical Informatics Association	2017	include	It discusses HCI cocepts directly and CDSS issues indirectly.	No	This paper does not contain the HCI/usability aspects in the CDSS environment	1
Journal Article	Militello LG,Diiulio JB,Borders MR,Sushereba CE,Saleem JJ,Haverkamp D,Imperiale TF	Evaluating a modular decision support application for colorectal cancer screening	Applied Clinical Informatics	2017	include	It is included both HCI and CDSS	Yes	This paper contains some usability elements that affect CDSS
Journal Article	Chen JH,Goldstein MK,Asch SM,Mackey L,Altman RB	Predicting inpatient clinical order patterns with probabilistic topic models vs conventional order sets	Journal of the American Medical Informatics Association	2017	exclude	lack of HCI topics
Journal Article	Yuan M,Powell G,Lavigne M,Okhmatovskaia A,Buckeridge DL	Initial Usability Evaluation of a Knowledge-Based Population Health Information System: The Population Health Record (PopHR)	AMIA . . . Annual Symposium proceedings. AMIA Symposium	2017	include	It includes both HCI and CDSS	Yes	This paper contains some usability elements that affect CDSS
Journal Article	Graber ML,Byrne C,Johnston D	The impact of electronic health records on diagnosis	Diagnosis	2017	exclude	Lack of HCI concepts
Conference Paper	Sonntag D,Profitlich HJ	Integrated Decision Support by Combining Textual Information Extraction, Facetted Search and Information Visualisation		2017	exclude	It does not discuss the HCI aspect
Conference Paper	Cardoso SD,Reynaud-Dela\^itre C,Silveira M,Lin YC,GroÃŸ A,Rahm E,Pruski C	Towards a multi-level approach for the maintenance of semantic annotations		2017	exclude	It is not related to HCI nor CDSS
Journal Article	Luna DR,Rizzato Lede DA,Otero CM,Risk MR,de QuirÃ³s F	User-centered design improves the usability of drug-drug interaction alerts: Experimental comparison of interfaces	Journal of Biomedical Informatics	2017	include	It consists of both CDSS and HCI concepts	Yes	This paper includes the user interface and usability elements that affect CDSS alert systems
Journal Article	Brown B,Balatsoukas P,Williams R,Sperrin M,Buchan I	Multi-method laboratory user evaluation of an actionable clinical performance information system: Implications for usability and patient safety	Journal of Biomedical Informatics	2018	include	Both HCI and CDSS concepts	No	It is not related to HCI elements in CDSS systems
Journal Article	Dainton C,Chu CH	A review of electronic medical record keeping on mobile medical service trips in austere settings	International Journal of Medical Informatics	2017	exclude	It is not related to HCI aspects
Journal Article	Abidi S	A Knowledge-Modeling Approach to Integrate Multiple Clinical Practice Guidelines to Provide Evidence-Based Clinical Decision Support for Managing Comorbid Conditions	Journal of Medical Systems	2017	exclude	It is not included the HCI aspects
Journal Article	Kostopoulou O,Porat T,Corrigan D,Mahmoud S,Delaney BC	Diagnostic accuracy of GPs when using an earlyintervention decision support system: A high-fidelity simulation	British Journal of General Practice	2017	exclude	Lack of HCI concepts
Journal Article	Besiso A,Patrick JD,Dip G,Ho V,Cheng Y	The Impact of an Enterprise Electronic Medical Record (EEMR) Model vs a Clinical Information System (CIS) Model on Usability, Efficiency, and Adaptability	AMIA . . . Annual Symposium proceedings. AMIA Symposium	2018	include	It consists of both HCI and CDSS concepts	No	It is about usability issues in EMR not in one CDSS system
Journal Article	Roman LC,Ancker JS,Johnson SB,Senathirajah Y	Navigation in the electronic health record: A review of the safety and usability literature	Journal of Biomedical Informatics	2017	exclude	Although is about the usability aspects, does not consist of CDSS aspects
Journal Article	Ceusters W,Blaisure J	Caveats for the Use of the Active Problem List as Ground Truth for Decision Support	Studies in Health Technology and Informatics	2018	exclude	It is not included CDSS aspects
Journal Article	Feldstein DA,Hess R,McGinn T,Mishuris RG,McCullagh L,Smith PD,Flynn M,Palmisano J,Doros G,Mann D	Design and implementation of electronic health record integrated clinical prediction rules (iCPR): A randomized trial in diverse primary care settings	Implementation Science	2017	include	It is related to both HCI and CDSS concepts	No	This paper does not contain the HCI/usability aspects in the CDSS environment
Journal Article	Sung SF,Chen K,Wu DP,Hung LC,Su YH,Hu YH	Applying natural language processing techniques to develop a task-specific EMR interface for timely stroke thrombolysis: A feasibility study	International Journal of Medical Informatics	2018	exclude	It does not discuss the HCI concepts
Conference Paper	Weldon DL,Kowalski R,Schube L,Schuchardt B,Arnold R,Capan M,Blumenthal J,Franklin E,Catchpole K,Seagull FJ,Schwartz JS,Miller K	Signaling sepsis scenario development & validation		2018	exclude	It is not open source
Journal Article	Finkel N,Galvin H	Electronic Health Records: Medication Decision Support for Inpatient Medicine	Hospital Medicine Clinics	2017	exclude	It is not open source
Journal Article	Hamet P,Tremblay J	Artificial intelligence in medicine	Metabolism: Clinical and Experimental	2017	exclude	it is not included the HCI concepts
Conference Paper	Weber JH,Price M	Closing the gap - Enacting knowledge transfer between engineering and use of healthcare software		2016	exclude	It is not related to the HCI nor CDSS.
Journal Article	Kocabas O,Soyata T,Aktas MK	Emerging Security Mechanisms for Medical Cyber Physical Systems	IEEE/ACM Transactions on Computational Biology and Bioinformatics	2016	exclude	it is not included the HCI topics
Conference Paper	Krause J,Perer A,Ng K	Interacting with predictions: Visual inspection of black-box machine learning models		2016	exclude	It is not related to usability topics.
Journal Article	Mishuris RG,Yoder J,Wilson D,Mann D	Integrating data from an online diabetes prevention program into an electronic health record and clinical workflow, a design phase usability study	BMC Medical Informatics and Decision Making	2016	exclude	This study does not conver the CDSS topics
Journal Article	KortÃ¼m K,MÃ¼ller M,HirneiÃŸ C,Babenko A,Nasseh D,Kern C,Kampik A,Priglinger S,Kreutzer TC	Smart eye data: Development of a foundation for medical research using Smart Data applications; [â€žSmart eye dataâ€œ: Entwicklung eines Fundaments fÃ¼r medizinische Forschung mittels Smart-Data-Applikationen]	Ophthalmologe	2016	exclude	It is not related to HCI concepts.
Journal Article	Jenssen BP,Shelov ED,Bonafide CP,Bernstein SL,Fiks AG,Bryant-Stephens T	Clinical decision support tool for parental tobacco treatment in hospitalized children	Applied Clinical Informatics	2016	include	Including both HCI and CDSS topics.	No	The study just explains the usability features that are helpful in cessation smoking
Conference Paper	Piliouras T,Yu PL,Salloum L,Chavez J,Suss RJ,Cheung YT,Su W	Impacts of meaningful use and what's next: The Next Generation Accountable Care Organization model		2016	exclude	This paper does not cover the CDSS aspects.
Journal Article	Simons SM,Cillessen FH,Hazelzet JA	Determinants of a successful problem list to support the implementation of the problem-oriented medical record according to recent literature	BMC Medical Informatics and Decision Making	2016	exclude	This paper does not disvuss the HCI issues
Conference Paper	Muller H,Reihs R,Posch AE,Kremer A,Ulrich D,Zatloukal K	Data driven GUI design and visualization for a NGS based clinical decision support system		2016	include	It discusses both HCI and CDSS	No	The study does not include the HCI elements which affect CDSS	1
Journal Article	Weltermann B,Kersting C	Feasibility study of a clinical decision support system for the management of multimorbid seniors in primary care: Study protocol	Pilot and Feasibility Studies	2016	exclude	It is not related to usability topics
Journal Article	McBride S,Tietze M,Hanley MA,Thomas L	Statewide study to assess nurses' experiences with meaningful use based electronic health records	CIN - Computers Informatics Nursing	2017	exclude	It is related is not related to CDSS concerns
Conference Paper	Tzovaras D,Votis K,Valtolina S,Barricelli BR,Abdelnour-Nocera J,Moustakas K,Kikidis D	Workshop on mobile healthcare for the self-management of chronic diseases and the empowerment of patients		2016	exclude	Thos paper is not related to CDSS topics.
Journal Article	Press A,Khan S,McCullagh L,Schachter A,Pardo S,Kohn N,McGinn T	Avoiding alert fatigue in pulmonary embolism decision support: A new method to examine 'trigger rates'	Evidence-Based Medicine	2016	exclude	It is not open source.
Journal Article	Snowden A,Kolb H	Two years of unintended consequences: introducing an electronic health record system in a hospice in Scotland	Journal of Clinical Nursing	2017	exclude	It is not related to HCI nor CDSS
Journal Article	Porat T,Delaney B,Kostopoulou O	The impact of a diagnostic decision support system on the consultation: perceptions of GPs and patients	BMC Medical Informatics and Decision Making	2017	include	In addition of CDSS, it explains the HCI issues	Yes	The paper contains some HCI elements related to CDSS envirinments	1
Journal Article	Kramer HS,Drews FA	Checking the lists: A systematic review of electronic checklist use in health care	Journal of Biomedical Informatics	2017	exclude	It does not consist of HCI concepts
Journal Article	Hassett MJ	Usability considerations in oncology electronic medical records	Journal of Oncology Practice	2017	exclude	It does not include the CDSS concept
Journal Article	Burt A,Morgan L,Petrinic T,Young D,Watkinson P	Usability evaluation methods employed to assess information visualisations of electronically stored patient data for clinical use: A protocol for a systematic review	Systematic Reviews	2017	include	It discusses both HCI and CDSS	No	This paper is not about HCI elements related to CDSS ambient
Journal Article	Leecaster MK,Weir CR,Drews FA,Hellewell JL,Bolton D,Jones MM,Nebeker JR	Translation of Contextual Control Model to chronic disease management: A paradigm to guide design of cognitive support systems	Journal of Biomedical Informatics	2017	exclude	It is not related to HCI
Journal Article	Teixeira M,Cook DA,Heale BS,Del Fiol G	Optimization of infobutton design and Implementation: A systematic review	Journal of Biomedical Informatics	2017	include	it discusses about HCI dimenssion	No	This paper is not about HCI elements related to CDSS ambient
Journal Article	Lopez KD,Febretti A,Stifter J,Johnson A,Wilkie DJ,Keenan G	Toward a More Robust and Efficient Usability Testing Method of Clinical Decision Support for Nurses Derived From Nursing Electronic Health Record Data	International Journal of Nursing Knowledge	2017	exclude	It is not open source
Journal Article	Keenan GM,Lopez KD,Yao Y,Sousa VE,Stifter J,Febretti A,Johnson A,Wilkie DJ	Toward Meaningful Care Plan Clinical Decision Support: Feasibility and Effects of a Simulated Pilot Study	Nursing Research	2017	exclude	It is not open source
Conference Paper	Shaikh TA,Ali R	A dynamic approach to medical data for smart Indian healthcare		2017	exclude	lack of HCI aspects
Journal Article	Chung P,Scandlyn J,Dayan PS,Mistry RD	Working at the intersection of context, culture, and technology: Provider perspectives on antimicrobial stewardship in the emergency department using electronic health record clinical decision support	American Journal of Infection Control	2017	exclude	It is not open source
Journal Article	Richardson S,Mishuris R,O'Connell A,Feldstein D,Hess R,Smith P,McCullagh L,McGinn T,Mann D	â€œThink aloudâ€ and â€œNear liveâ€ usability testing of two complex clinical decision support tools	International Journal of Medical Informatics	2017	include	It disvusses both HCI and CDSS	Yes	In the paper has been mentioned some HCI factors that can affect CDSS
Journal Article	Danahey K,Borden BA,Furner B,Yukman P,Hussain S,Saner D,Volchenboum SL,Ratain MJ,O'Donnell PH	Simplifying the use of pharmacogenomics in clinical practice: Building the genomic prescribing system	Journal of Biomedical Informatics	2017	exclude	It doen't talk about the HCI
Conference Paper	Richter AN,Khoshgoftaar TM	Modernizing analytics for melanoma with a large-scale research dataset		2017	exclude	it includes just CDSS not HCI
Journal Article	Mecham ID,Vines C,Dean NC	Community-acquired pneumonia management and outcomes in the era of health information technology	Respirology	2017	exclude	This paper does not discuss the HCI aspects
Journal Article	GonzÃ¡lez Bernaldo de QuirÃ³s F,Otero C,Luna D	Terminology Services: Standard Terminologies to Control Health Vocabulary	Yearbook of medical informatics	2018	exclude	It is not related to CDSS topics
Journal Article	McCulloh RJ,Fouquet SD,Herigon J,Biondi EA,Kennedy B,Kerns E,DePorre A,Markham JL,Chan YR,Nelson K,Newland JG	Development and implementation of a mobile device-based pediatric electronic decision support tool as part of a national practice standardization project	Journal of the American Medical Informatics Association	2018	exclude	Because of lack of HCI topics
Conference Paper	Ruan W,Appasani N,Kim K,Vincelli J,Kim H,Lee WS	Pictorial visualization of EMR summary interface and medical information extraction of clinical notes		2018	exclude	It does not disscus the HCI topics
Journal Article	Long D,Capan M,Mascioli S,Weldon D,Arnold R,Miller K	Evaluation of user-interface alert displays for clinical decision support systems for sepsis	Critical Care Nurse	2018	include	It has been incuded both CDSS and HCI topics	Yes	In this study some HCI elements which can affect usability exist	1
Journal Article	Mehta N,Pandit A	Concurrence of big data analytics and healthcare: A systematic review	International Journal of Medical Informatics	2018	exclude	It is not related to HCI nor CDSS
Journal Article	Basit MA,Baldwin KL,Kannan V,Flahaven EL,Parks CJ,Ott JM,Willett DL	Agile acceptance test-driven development of clinical decision support advisories: Feasibility of using open source software	JMIR Medical Informatics	2018	exclude	It is not included the user experience topics
Journal Article	Kushniruk A,Borycki E,Kitson N,Kannry J	Development of a video coding scheme focused on socio-technical aspects of human-computer interaction in healthcare	Studies in Health Technology and Informatics	2019	include	It is included both HCI and CDSS	No	In this artic;e the mentioned usability axioms is not pertaining to CDSS ambient
Journal Article	Sonntag D,Profitlich HJ	An architecture of open-source tools to combine textual information extraction, faceted search and information visualisation	Artificial Intelligence in Medicine	2019	exclude	It is not related to HCI aspects
Journal Article	Lee PJ,Lee YH,Kang Y,Chao CP	A Medical Decision Support System Using Text Mining to Compare Electronic Medical Records	Lecture Notes in Computer Science (including subseries Lecture Notes in Artificial Intelligence and Lecture Notes in Bioinformatics)	2019	exclude	It is not related to HCI
Journal Article	Laleci Erturkmen GB,Yuksel M,Sarigul B,Arvanitis TN,Lindman P,Chen R,Zhao L,Sadou E,Bouaud J,Traore L,Teoman A,Lim Choi Keung SN,Despotou G,de Manuel E,Verdoy D,de Blas A,Gonzalez N,Lilja M,von Tottleben M,Beach M,Marguerie C,Klein GO,Kalra D	A Collaborative Platform for Management of Chronic Diseases via Guideline-Driven Individualized Care Plans	Computational and Structural Biotechnology Journal	2019	include	This paper discusses both HCI and CDSS	Yes	This paper has been mentioned some usability elements related to CDSS
Journal Article		6th International Conference on HCI in Business, Government, and Organizations, HCIBGO 2019, held as part of the 21st International Conference on Human-Computer Interaction, HCI International 2019	Lecture Notes in Computer Science (including subseries Lecture Notes in Artificial Intelligence and Lecture Notes in Bioinformatics)	2019	exclude	Because lack of CDSS topics
Conference Paper	Smaradottir BF	Security management in electronic health records: Attitudes and experiences among health care professionals		2018	exclude	It is not related to HCI and also CDSS
Journal Article	Stifter J,Sousa VE,Febretti A,Dunn Lopez K,Johnson A,Yao Y,Keenan GM,Wilkie DJ	Acceptability of Clinical Decision Support Interface Prototypes for a Nursing Electronic Health Record to Facilitate Supportive Care Outcomes	International Journal of Nursing Knowledge	2018	exclude	NOT open source
Journal Article	Powers EM,Shiffman RN,Melnick ER,Hickner A,Sharifi M	Efficacy and unintended consequences of hard-stop alerts in electronic health record systems: A systematic review	Journal of the American Medical Informatics Association	2018	exclude	Because of lack of HCI dimenssion
Journal Article	Orenstein EW,Boudreaux J,Josephson CD,Rollins M,Jones J,Josephson CD,Bryant C,Hike J,Kilgore T,Karavite D,Muthu N,Carter AB	Formative Usability Testing Reduces Severe Blood Product Ordering Errors	Applied Clinical Informatics	2019	exclude	It does not includ CDSS aspects
Journal Article	Wong JC,Izadi Z,Schroeder S,Nader M,Min J,Neinstein AB,Adi S	A Pilot Study of Use of a Software Platform for the Collection, Integration, and Visualization of Diabetes Device Data by Health Care Providers in a Multidisciplinary Pediatric Setting	Diabetes Technology and Therapeutics	2018	exclude	It is not related to HCI aspects
Journal Article	Zhang Y,Trepp R,Wang W,Luna J,Vawdrey DK,Tiase V	Developing and maintaining clinical decision support using clinical knowledge and machine learning: The case of order sets	Journal of the American Medical Informatics Association	2018	exclude	It is not included the HCI issues
Conference Paper	Smaradottir BF	Security Management in Health Care Information Systems - A Literature Review		2018	exclude	It is not related to user experience aspects
Journal Article	Thapa G,Nair S,Oetjen C	Implementing an Evidence-Based, Asthma Decision Support Tool for Children Younger Than 5 Years Old	Journal of Pediatric Health Care	2019	exclude	It does not discuss the HCI issues
Journal Article	Brennan M,Puri S,Ozrazgat-Baslanti T,Feng Z,Ruppert M,Hashemighouchani H,Momcilovic P,Li X,Wang DZ,Bihorac A	Comparing clinical judgment with the MySurgeryRisk algorithm for preoperative risk assessment: A pilot usability study	Surgery (United States)	2019	exclude	It does not discuss the HCI topics
Conference Paper	De Almeida JR,Oliveira JL	GenericCDSS - A generic clinical decision support system		2019	exclude	It does not discuss the HCI aspects
Journal Article	Melnick ER,Jeffery MM,Dziura JD,Mao JA,Hess EP,Platts-Mills TF,Solad Y,Paek H,Martel S,Patel MD,Bankowski L,Lu C,Brandt C,D'Onofrio G	User-centred clinical decision support to implement emergency department-initiated buprenorphine for opioid use disorder: Protocol for the pragmatic group randomised EMBED trial	BMJ Open	2019	include	It explains a kind of user experience evaluation in CDSS	No	This paper does not include HCI axioms that affect CDSs
Journal Article	Kersting C,Weltermann B	Evaluating the feasibility of a software prototype supporting the management of multimorbid seniors: Mixed methods study in general practices	JMIR Human Factors	2019	exclude	This paper is not included the CDSS aspects just discusses about HIS
Conference Paper	Lal H,Lal P	Learning Disease representations from Discharge Summaries		2019	exclude	It is not related to HVI and CDSS
Journal Article	Giordanengo A,Ã…rsand E,Woldaregay AZ,Bradway M,Grottland A,Hartvigsen G,Granja C,Torsvik T,Hansen AH	Design and prestudy assessment of a dashboard for presenting self-collected health data of patients with diabetes to clinicians: Iterative approach and qualitative case study	JMIR Diabetes	2019	exclude	It is not related to HCI aspects
Conference Paper	Bause M,Khayamian Esfahani B,Forbes H,Schaefer D	Design for Health 4.0: Exploration of a new area		2019	exclude	It is not included the CDSS topics
Journal Article	Topaz M,Murga L,Gaddis KM,McDonald MV,Bar-Bachar O,Goldberg Y,Bowles KH	Mining fall-related information in clinical notes: Comparison of rule-based and novel word embedding-based machine learning approaches	Journal of Biomedical Informatics	2019	exclude	It is not related to HCC and also CDSS
Journal Article	Chokshi S,Belli HM,Troxel AB,Blecker S,Blaum C,Testa P,Mann D	Designing for implementation: Usercentered development and pilot testing of a behavioral economic-inspired electronic health record clinical decision support module	Pilot and Feasibility Studies	2019	include	It is included both HCI and CDSS aspects	No	This paper does not include HCI axioms that affect CDSs
Journal Article	Ahmad S,Tann J,Gaddy J,McKenzie A,Zentz A,Naumann B,Toy S,Leighow C	Workflow efficiency pilot study of Surgery Viewer\textcopyright: A secure hands-free intraoperative multimedia interface for Google Glassâ„¢	SAGE Open Medicine	2019	exclude	It does not discuss the HCI concepts
Journal Article	Day FC,Pourhomayoun M,Keeves D,Lees AF,Sarrafzadeh M,Bell D,Pfeffer MA	Feasibility study of an EHR-integrated mobile shared decision making application	International Journal of Medical Informatics	2019	exclude	It si not related to HCI topics
Conference Paper	Dela Cruz VM,Pulmano CE,Estuar MR	Towards an on-line handwriting recognition interface for health service providers using electronic medical records		2020	exclude	It is not related to CDSS topics.
Journal Article	Ting DS,Lin H,Ruamviboonsuk P,Wong TY,Sim DA	Artificial intelligence, the internet of things, and virtual clinics: ophthalmology at the digital translation forefront	The Lancet Digital Health	2020	exclude	It does nor discuss the HCI aspects
Journal Article	Ayala Solares JR,Diletta Raimondi FE,Zhu Y,Rahimian F,Canoy D,Tran J,Pinho Gomes AC,Payberah AH,Zottoli M,Nazarzadeh M,Conrad N,Rahimi K,Salimi-Khorshidi G	Deep learning for electronic health records: A comparative review of multiple deep neural architectures	Journal of Biomedical Informatics	2020	exclude	This papaer is not included the HCI concerns
Journal Article	Adel E,El-Sappagh S,Barakat S,Elmogy M	A semantic interoperability framework for distributed electronic health record based on fuzzy ontology	International Journal of Medical Engineering and Informatics	2020	exclude	It is not included the HCI aspect
Journal Article	Hoelscher D,McBride S	Usability and the Rapid Deployable Infectious Disease Decision Support System	CIN - Computers Informatics Nursing	2020	exclude	It is not open source!
Journal Article	Kopanz J,Lichtenegger KM,Koenig C,Libiseller A,Mader JK,Donsa K,Truskaller T,Bauer N,Hahn B,Sendlhofer G,Beck P,HÃ¶ll B,Sinner F,Feichtner F,Pieber TR	Electronic Diabetes Management System Replaces Paper Insulin Chart: Improved Quality in Diabetes Inpatient Care Processes Due to Digitalization	Journal of Diabetes Science and Technology	2020	exclude	It is not related to HCI topics
Journal Article	Tan A,Durbin M,Chung FR,Rubin AL,Cuthel AM,McQuilkin JA,Modrek AS,Jamin C,Gavin N,Mann D,Swartz JL,Austrian JS,Testa PA,Hill JD,Grudzen CR,Abella B,Allard D,Austrian J,Bellolio MF,Blum M,Burstain T,Caterino J,Cooper J,Darrow B,Elie MC,Elsayem A,Frenzel J,Goldberg H,Grudzen C,Herrera I,Howell J,Hsaio A,Isaacs E,Jubanyik K,Kawamoto K,Lamba S,Madsen T,Miller J,Ouchi K,Patel R,Pramanik R,Richardson L…	Design and implementation of a clinical decision support tool for primary palliative Care for Emergency Medicine (PRIM-ER)	BMC Medical Informatics and Decision Making	2020	exclude	It does not exlain the HCI asspect
Journal Article	Chaparro JD,Hussain C,Lee JA,Hehmeyer J,Nguyen M,Hoffman J	Reducing Interruptive Alert Burden Using Quality Improvement Methodology	Applied Clinical Informatics	2020	exclude	This paper is not related to HCI topics
Journal Article	Matheny ME,Whicher D,Thadaney Israni S	Artificial Intelligence in Health Care: A Report from the National Academy of Medicine	JAMA - Journal of the American Medical Association	2020	exclude	It does not include HCI and also DSS aspects
Journal Article	Dimeff LA,Jobes DA,Chalker SA,Piehl BM,Duvivier LL,Lok BC,Zalake MS,Chung J,Koerner K	A novel engagement of suicidality in the emergency department: Virtual Collaborative Assessment and Management of Suicidality	General Hospital Psychiatry	2020	exclude	It does not discuss the HCI
Journal Article	Porat T,Marshall IJ,Sadler E,Vadillo MA,McKevitt C,Wolfe CD,Curcin V	Collaborative design of a decision aid for stroke survivors with multimorbidity: A qualitative study in the UK engaging key stakeholders	BMJ Open	2019	include	It discusses both HCI and CDSS	No	This paper is not related to HCI elemnets in CDSS ambient
Conference Paper	Helou S,Abou-Khalil V,Yamamoto G,Kondoh E,Tamura H,Hiragi S,Sugiyama O,Okamoto K,Nambu M,Kuroda T	Prioritizing features to redesign in an EMR system		2019	exclude	This study does not discuss the HCI and CDSS
Journal Article	Burduli E,Smith CL,Tham P,Shogan M,Johnson RK,McPherson SM	Development and application of a primer and reference assessment tool for neonatal abstinence syndrome: A phase I pilot study	Contemporary Clinical Trials Communications	2020	exclude	It is not included HCI
Conference Paper	Chokshi SK,Troxel A,Belli H,Schwartz J,Blecker S,Blaum C,Szerencsy A,Testa P,Mann D	User-centered development of a behavioral economics inspired electronic health record clinical decision support module		2019	include	Both HCI and CDSS issues	No	This paper does not include HCI axioms that affect CDSs
Journal Article	Kabukye JK,de Keizer N,Cornet R	Elicitation and prioritization of requirements for electronic health records for oncology in low resource settings: A concept mapping study	International Journal of Medical Informatics	2020	exclude	It is not included HCI topics
Journal Article	Abdel-Rahman SM,Gill H,Carpenter SL,Gueye P,Wicklund B,Breitkreutz M,Ghosh A,Kollu A	Design and Usability of an Electronic Health Record-Integrated, Point-of-Care, Clinical Decision Support Tool for Modeling and Simulation of Antihemophilic Factors	Applied Clinical Informatics	2020	include	It is related to HCI amd CDSS	No	In this artic;e the mentioned usability axioms is not pertaining to CDSS ambient
Journal Article	Wright MC,Borbolla D,Waller RG,Del Fiol G,Reese T,Nesbitt P,Segall N	Critical care information display approaches and design frameworks: A systematic review and meta-analysis	Journal of Biomedical Informatics: X	2019	include	It discusses both HCI and CDSS	No	In this artic;e the mentioned usability axioms is not pertaining to CDSS ambient
Journal Article	Groenhof TK,Rittersma ZH,Bots ML,Brandjes M,Jacobs JJ,Grobbee DE,van Solinge WW,Visseren FL,Haitjema S,Asselbergs FW,de Jong PA,Verhaar MC,Visseren FL,van der Kaaij NP,HÃ¶fer IE,de Borst GJ,Ruigrok YM,Hollander M,Dieleman SM,Lely AT,Emmelot-Vonk MH	A computerised decision support system for cardiovascular risk management â€˜live' in the electronic health record environment: development, validation and implementationâ€”the Utrecht Cardiovascular Cohort Initiative	Netherlands Heart Journal	2019	exclude	It does not include HCI topics
Journal Article	Akhloufi H,Verhaegh SJ,Jaspers MW,Melles DC,van der Sijs H,Verbon A	A usability study to improve a clinical decision support system for the prescription of antibiotic drugs	PLoS ONE	2019	include	It discusses both HCI and CDSS	Yes	Some of usability problems have been discussed in this paper that they are relevant to CDSS
Journal Article	Schubel L,Mosby DL,Blumenthal J,Capan M,Arnold R,Kowalski R,Seagull FJ,Catchpole K,Schwartz JS,Franklin E,Littlejohn R,Miller KE	Informatics and interaction: Applying human factors principles to optimize the design of clinical decision support for sepsis	Health Informatics Journal	2020	include	It is included both HCI and CDSS	No	The full text is not accessable
Journal Article	Han J,King F,Klonoff D,Drincic A,Crosby KP,Robinson T,Gabbay RA,Oley L,Ahn D,Evans B,Salber P,Cruz M,Ginsberg B,Adi S,Armstrong D,Kerr D	Digital Diabetes Congress 2019	Journal of Diabetes Science and Technology	2019	exclude	It does not cover CDSS topics
Journal Article	Jin Z,Cui S,Guo S,Gotz D,Sun J,Cao N	CarePre	ACM Transactions on Computing for Healthcare	2020	exclude	It is not related to HCI topics
Journal Article	Chung K,Yoo H,Choe E	Ambient context-based modeling for health risk assessment using deep neural network	Journal of Ambient Intelligence and Humanized Computing	2020	exclude	It does not included user experince topics
Journal Article	Hussain MI,Nelson AM,Yeung BG,Sukumar L,Zheng K	How the presentation of patient information and decision-support advisories influences opioid prescribing behavior: A simulation study	Journal of the American Medical Informatics Association	2020	include	It has investigated both HCI and CDSS	No	In this paper does not exist the HCI factors pertaining to CDSS ambient	1
Journal Article	Park P,Shin SY,Park SY,Yun J,Shin C,Jung J,Choi KS,Cha HS	Next-generation sequencing-based cancer panel data conversion using international standards to implement a clinical next-generation sequencing research system: Single-institution study	JMIR Medical Informatics	2020	exclude	It is not included HCI or CDSS issues
Journal Article	Lam Shin Cheung J,Paolucci N,Price C,Sykes J,Gupta S	A system uptake analysis and GUIDES checklist evaluation of the Electronic Asthma Management System: A point-of-care computerized clinical decision support system	Journal of the American Medical Informatics Association	2020	exclude	It does not discuss the HCI
Journal Article	Goss FR,Blackley SV,Ortega CA,Kowalski LT,Landman AB,Lin CT,Meteer M,Bakes S,Gradwohl SC,Bates DW,Zhou L	A clinician survey of using speech recognition for clinical documentation in the electronic health record	International Journal of Medical Informatics	2019	exclude	It is not related to CDSS topics
Journal Article	Nguyen KA,Patel H,Haggstrom DA,Zillich AJ,Imperiale TF,Russ AL	Utilizing a user-centered approach to develop and assess pharmacogenomic clinical decision support for thiopurine methyltransferase	BMC Medical Informatics and Decision Making	2019	include	It is included both aspects: HCI and CDSS	No	This study does not contain HCI axioms that are relevant to CDSS
Journal Article	Cooper RA,Cooper R	Rehabilitation Engineering: A perspective on the past 40-years and thoughts for the future	Medical Engineering and Physics	2019	exclude	Not related to HCI and CDSS
Journal Article	Gutenstein M,Pickering JW,Than M	Development of a digital clinical pathway for emergency medicine: Lessons from usability testing and implementation failure	Health Informatics Journal	2019	include	It is about HCI and also about CDSS	Yes	This paper contains some HCI elements that affect CDSS	1
Conference Paper	Cunningham M,Cunningham PM	MHealth4Afrika Pilot Validation in Healthcare Facilities in Ethiopia, Kenya and Malawi		2019	exclude	it is not about HCI aspects
Journal Article	Signorelli GR,Lehocki F,FernÃ¡ndez MM,O'Neill G,O'Connor D,Brennan L,Monteiro-Guerra F,Rivero-Rodriguez A,Hors-Fraile S,Munoz-Penas J,Dalmau MB,Mota J,Oliveira RB,Mrinakova B,Putekova S,Muro N,Zambrana F,Garcia-Gomez JM	A research roadmap: Connected health as an enabler of cancer patient support	Journal of Medical Internet Research	2019	exclude	It is not related to HCI and CDSS
Journal Article	Flores EJ,Jue JJ,Giradi G,Schoelles K,Mull NK,Umscheid CA	AHRQ EPC Series on Improving Translation of Evidence: Use of a Clinical Pathway for C. Difficile Treatment to Facilitate the Translation of Research Findings into Practice	Joint Commission Journal on Quality and Patient Safety	2019	exclude	NOt about HCI and not about CDSS
Journal Article	Melnick ER,Holland WC,Ahmed OM,Ma AK,Michael SS,Goldberg HS,Lagier C,D'Onofrio G,Stachowiak T,Brandt C,Solad Y	An integrated web application for decision support and automation of EHR workflow: A case study of current challenges to standards-based messaging and scalability from the EMBED trial	JAMIA Open	2019	exclude	It is not about HCI concerns
Journal Article	Cannesson M,Hofer I,Rinehart J,Lee C,Subramaniam K,Baldi P,Dubrawski A,Pinsky MR	Machine learning of physiological waveforms and electronic health record data to predict, diagnose and treat haemodynamic instability in surgical patients: Protocol for a retrospective study	BMJ Open	2019	exclude	It does not discuss abut HCI
Journal Article	Tomasi JN,Hamilton MV,Fan M,Pinkney SJ,Middaugh KL,Parshuram CS,Trbovich PL	Assessing the electronic Bedside Paediatric Early Warning System: A simulation study on decision-making and usability	International Journal of Medical Informatics	2020	exclude	It does not describe the CDSS topics
Journal Article	Tazzeo C,Pritchard JM,Papaioannou A,Adachi JD	Promoting Osteoporosis Best Practices: A New Electronic Medical Record Tool	Journal of the American Medical Directors Association	2020	exclude	Lack of HCI concepts
Journal Article	Vuppala S,Turer CB	Clinical Decision Support for the Diagnosis and Management of Adult and Pediatric Hypertension	Current Hypertension Reports	2020	exclude	It does explain about user experience or HCI topics.
Journal Article	Cutillo CM,Sharma KR,Foschini L,Kundu S,Mackintosh M,Mandl KD,Beck T,Collier E,Colvis C,Gersing K,Gordon V,Jensen R,Shabestari B,Southall N	Machine intelligence in healthcareâ€”perspectives on trustworthiness, explainability, usability, and transparency	npj Digital Medicine	2020	exclude	It does not explain the HCI asspects
Journal Article	Kumar A,Aikens RC,Hom J,Shieh L,Chiang J,Morales D,Saini D,Musen M,Baiocchi M,Altman R,Goldstein MK,Asch S,Chen JH	OrderRex clinical user testing: A randomized trial of recommender system decision support on simulated cases	Journal of the American Medical Informatics Association	2020	include	It discusses both HCI and CDSS	No	This paper does not contain the HCI/usability aspects in the CDSS environment
Journal Article	Howarth M,Bhatt M,Benterud E,Wolska A,Minty E,Choi KY,Devrome A,Harrison TG,Baylis B,Dixon E,Datta I,Pannu N,James MT	Development and initial implementation of electronic clinical decision supports for recognition and management of hospital-acquired acute kidney injury	BMC Medical Informatics and Decision Making	2020	include	It discusses both sides of the CDSS and HCI aspects	No	This study does not contain HCI axioms that are relevant to CDSS
Journal Article	Nafis MT,Urooj A,Biswas SS	Recent machine learning and internet of things (IoT) applications for personalized healthcare: Issues and challenges	EAI/Springer Innovations in Communication and Computing	2021	exclude	It is not included the HCI aspects
Journal Article	Xiu X,Qian Q,Wu S	Construction of a digestive system tumor knowledge graph based on chinese electronic medical records: Development and usability study	JMIR Medical Informatics	2020	exclude	It does not discuss about CDSS topics
Journal Article	Delvaux N,Vaes B,Aertgeerts B,de Velde S,Stichele RV,Nyberg P,Vermandere M	Coding systems for clinical decision support: Theoretical and real-world comparative analysis	JMIR Formative Research	2020	exclude	it is not included the user experience topics
Journal Article	Berquedich M,Berquedich A,Kamach O,Masmoudi M,Chebbak A,Deshayes L	Developing a Mobile COVID-19 Prototype Management Application Integrated with an Electronic Health Record for Effective Management in Hospitals	IEEE Engineering Management Review	2020	exclude	It is not included the HCI
Journal Article	Golinelli D,Boetto E,Carullo G,Nuzzolese AG,Landini MP,Fantini MP	Adoption of digital technologies in health care during the COVID-19 pandemic: Systematic review of early scientific literature	Journal of Medical Internet Research	2020	exclude	It is not included the CDSS topics
Journal Article	Roggeveen LF,Guo T,Driessen RH,Fleuren LM,Thoral P,van der Voort PH,Girbes AR,Bosman RJ,Elbers P	Right Dose, Right Now: Development of AutoKinetics for Real Time Model Informed Precision Antibiotic Dosing Decision Support at the Bedside of Critically Ill Patients	Frontiers in Pharmacology	2020	exclude	it is not included the HCI concerns
Journal Article	Wang L,Blackley SV,Blumenthal KG,Yerneni S,Goss FR,Lo YC,Shah SN,Ortega CA,Korach ZT,Seger DL,Zhou L	A dynamic reaction picklist for improving allergy reaction documentation in the electronic health record	Journal of the American Medical Informatics Association	2020	exclude	It is not included the HCI aspects
Conference Paper	Naqvi MR,Aslam M,Iqbal MW,Shahzad SK,Malik M,Tahir MU	Study of Block Chain and its Impact on Internet of Health Things (IoHT):Challenges and Opportunities		2020	exclude	It does not include the HCI dimenssion
Journal Article	Danilov G,Kotik K,Shifrin M,Strunina U,Pronkina T,Potapov A	Predicting postoperative hospital stay in neurosurgery with recurrent neural networks based on operative reports	Studies in Health Technology and Informatics	2020	exclude	It is not related to HVI aspects
Journal Article	Benda NC,Das LT,Abramson EL,Blackburn K,Thoman A,Kaushal R,Zhang Y,Ancker JS	"how did you get to this number?" Stakeholder needs for implementing predictive analytics: A pre-implementation qualitative study	Journal of the American Medical Informatics Association	2020	exclude	It is not included HCI aspects
Journal Article	Unberath P,Prokosch HU,GrÃ¼ndner J,Erpenbeck M,Maier C,Christoph J	EHR-Independent Predictive Decision Support Architecture Based on OMOP	Applied Clinical Informatics	2020	exclude	it is not relatedto HCI aspects
Journal Article	Bhat S,Derington CG,Trinkley KE	Clinicians' Values and Preferences for Medication Adherence and Cost Clinical Decision Support in Primary Care: A Qualitative Study	Applied Clinical Informatics	2020	include	It is included both aspects: HCL and CDSS	No	Article explains clinician's preferences about cost medication not HCI elements
Journal Article	Manski-Nankervis JA,Biezen R,Thursky K,Boyle D,Clark M,Lo S,Buising K	Developing a Clinical Decision Support Tool for Appropriate Antibiotic Prescribing in Australian General Practice: A Simulation Study	Medical Decision Making	2020	exclude	Because it is not open source
Journal Article	Rundo L,Pirrone R,Vitabile S,Sala E,Gambino O	Recent advances of HCI in decision-making tasks for optimized clinical workflows and precision medicine	Journal of Biomedical Informatics	2020	include	It is so related to the research topic	Yes	This study contains some HCI elements in CDSS systems	1
Journal Article	Richter Lagha R,Burningham Z,Sauer BC,Leng J,Peters C,Huynh T,Patel S,Halwani AS,Kramer BJ	Usability Testing a Potentially Inappropriate Medication Dashboard: A Core Component of the Dashboard Development Process	Applied Clinical Informatics	2020	include	It discusses about both HCI and CDSS	No	This article does not introduce any HCI axiom that affect CDSS
Journal Article	Curran RL,Kukhareva PV,Taft T,Weir CR,Reese TJ,Nanjo C,Rodriguez-Loya S,Martin DK,Warner PB,Shields DE,Flynn MC,Boltax JP,Kawamoto K	Integrated displays to improve chronic disease management in ambulatory care: A SMART on FHIR application informed by mixed-methods user testing	Journal of the American Medical Informatics Association	2020	include	it evaluates the HCI in a CDSS.	No	This paper does not contain the HCI/usability aspects in the CDSS environment	1
Journal Article	Van Camp PJ,Kirkendall ES,Hagedorn PA,Minich T,Kouril M,Spooner SA,Gecili E,Dexheimer JW,Harper MB,Hoffman JM,Zorc JJ	Feedback at the Point of Care to Decrease Medication Alert Rates in an Electronic Health Record	Pediatric Emergency Care	2020	exclude	It is not related to the HCI
Journal Article	Holland WC,Nath B,Li F,Maciejewski K,Paek H,Dziura J,Rajeevan H,Lu CC,Katsovich L,D'Onofrio G,Melnick ER	Interrupted Time Series of User-centered Clinical Decision Support Implementation for Emergency Departmentâ€“initiated Buprenorphine for Opioid Use Disorder	Academic Emergency Medicine	2020	exclude	It is not related to evaluating HCI aspects.
Journal Article	Jung SY,Hwang H,Lee K,Lee HY,Kim E,Kim M,Cho IY	Barriers and facilitators to implementation of medication decision support systems in electronic medical records: Mixed methods approach based on structural equation modeling and qualitative analysis	JMIR Medical Informatics	2020	exclude	It is not included the HCI topics
Journal Article	Austrian J,Mendoza F,Szerencsy A,Fenelon L,Horwitz LI,Jones S,Kuznetsova M,Mann DM	Applying A/B testing to clinical decision support: Rapid randomized controlled trials	Journal of Medical Internet Research	2021	include	It desdribes a mthod to evaluate improve design within EMR	No	This study does not include the HCI factors in CDSS
Journal Article	Ye J	The impact of electronic health record-integrated patient-generated health data on clinician burnout	Journal of the American Medical Informatics Association	2021	exclude	it just explains the impact of patient generated health data on the doctors burnout
Journal Article	Guo X,Swenor BK,Smith K,Boland MV,Goldstein JE	Developing an ophthalmology clinical decision support systemto identify patients for low vision rehabilitation	Translational Vision Science and Technology	2021	exclude	IT does not discuss the HCI topics
Journal Article	Dymek C,Kim B,Melton GB,Payne TH,Singh H,Hsiao CJ	Building the evidence-base to reduce electronic health record-related clinician burden	Journal of the American Medical Informatics Association	2021	exclude	It just discusses the usability dimenssion.
Conference Paper	Berg H,Henriksson A,Fors U,Dalianis H	De-identification of clinical text for secondary use: Research issues		2021	exclude	It is not about the HCI or CDSS
Journal Article	Chua IS,Ransohoff JR,Ehrlich O,Katznelson E,Virk ZM,Demetriou CA,Petrides AK,Orav EJ,Schiff GD,Melanson SE	Laboratory-generated urine toxicology interpretations: A mixed methods study	Pain Physician	2021	exclude	It does not include the HCI aspects.
Journal Article	Alam MU,Rahmani R	Cognitive Internet of Medical Things Architecture for Decision Support Tool to Detect Early Sepsis Using Deep Learning	Communications in Computer and Information Science	2021	exclude	It is not about HCI or CDSS
Journal Article	Goel AK,Campbell WS,Moldwin R	Structured Data Capture for Oncology	JCO Clinical Cancer Informatics	2021	exclude	It is related to the HCI topics.
Journal Article	Mahmoud ES,Sykes ER,Eram B,Schwenger S,Poulin J,Cheers M	Towards Better Remote Healthcare Experiences: An mHealth Video Conferencing System for Improving Healthcare Outcomes	Advances in Intelligent Systems and Computing	2021	exclude	it does not include HCI aspects
Journal Article	Stagg BC,Stein JD,Medeiros FA,Wirostko B,Crandall A,Hartnett ME,Cummins M,Morris A,Hess R,Kawamoto K	Special Commentary: Using Clinical Decision Support Systems to Bring Predictive Models to the Glaucoma Clinic	Ophthalmology Glaucoma	2021	exclude	it is not open source
Journal Article	Sim R,Lee SW	Patient preference and satisfaction with the use of telemedicine for glycemic control in patients with type 2 diabetes: A review	Patient Preference and Adherence	2021	exclude	It is not related to the HVI issues
Journal Article	Joseph AL,Borycki EM,Kushniruk AW	Alert fatigue and errors caused by technology: A scoping review and introduction to the flow of cognitive processing model	Knowledge Management and E-Learning	2021	exclude	it is not included the DSS and HCI issues.
Book	Thimbleby H	Fix IT: See and solve the problems of digital healthcare		2021	exclude	Although this book discusses some aspects of usabilities but it does not point out CDSS.
Journal Article	Bauer MP,van Buchem MM,Cammel SA	Clinical history in times of big data; a plea for a standard for the structured recording of the clinical history; [Anamnese in tijden van big data]	Nederlands tijdschrift voor geneeskunde	2021	exclude	It is not open source
Journal Article		12th International Conference on Digital Human Modeling and Applications in Health, Safety, Ergonomics and Risk Management, DHM 2021, Held as Part of the 23rd HCI International Conference, HCII 2021	Lecture Notes in Computer Science (including subseries Lecture Notes in Artificial Intelligence and Lecture Notes in Bioinformatics)	2021	exclude	It is not related to the CDSS issues
Book	Lesselroth BJ,Mastarone GL,Adams K,Tallett S,Kushniruk A,Borycki E	Hybrid usability methods: Practical techniques for evaluating health information technology in an operational setting		2021	exclude	Although It explains both HCI and CDSS aspects, it is not open source.
Journal Article	McGinn T,Feldstein DA,Barata I,Heineman E,Ross J,Kaplan D,Richardson S,Knox B,Palm A,Bullaro F,Kuehnel N,Park L,Khan S,Eithun B,Berger RP	Dissemination of child abuse clinical decision support: Moving beyond a single electronic health record	International Journal of Medical Informatics	2021	exclude	It does not discuss the usability of the EMR or eHealth
Conference Paper	de FÃ¡tima Stankowitz R,SalvaÃ§Ã£o PM,Lima EB,de Medeiros Amaro ML,Morales HM	Proposal of an electronic health record integrated to an artificial intelligence system for early detection of sepsis		2020	exclude	It is not related to HCI topics
Journal Article	MÃ¼ller L,Srinivasan A,Abeles SR,Rajagopal A,Torriani FJ,Aronoff-Spencer E	A Risk-Based Clinical Decision Support System for Patient-Specific Antimicrobial Therapy (iBiogram): Design and Retrospective Analysis	Journal of Medical Internet Research	2021	exclude	It idoes not discuss the HCI aspects.
Journal Article	Veggiotti N,Sacchi L,Peleg M	Enhancing the IDEAS Framework with Ontology: Designing Digital Interventions for Improving Cancer Patients' Wellbeing	AMIA . . . Annual Symposium proceedings. AMIA Symposium	2021	exclude	It is not about user experience or HCI.
Journal Article	Xu H,Li P,Yang Z,Liu X,Wang Z,Yan W,He M,Chu W,She Y,Li Y,Cao D,Yan M,Zhang Z	Construction and Application of a Medical-Grade Wireless Monitoring System for Physiological Signals at General Wards	Journal of Medical Systems	2020	exclude	It does not included the HCI topics
Journal Article	Kouri A,Yamada J,Sale JE,Straus SE,Gupta S	Primary care pre-visit electronic patient questionnaire for asthma: Uptake analysis and predictor modeling	Journal of Medical Internet Research	2020	exclude	It is not related to the CDSS.
Journal Article	Bangash H,Pencille L,Gundelach JH,Makkawy A,Sutton J,Makkawy L,Dikilitas O,Kopecky S,Freimuth R,Caraballo PJ,Kullo IJ	An implementation science framework to develop a clinical decision support tool for familial hypercholesterolemia	Journal of Personalized Medicine	2020	exclude	lack of user experience topics
Journal Article	Pluyter JR,Jacobs I,Langereis S,Cobben D,Williams S,Curfs J,Van Den Borne B	Looking through the eyes of the multidisciplinary team: The design and clinical evaluation of a decision support system for lung cancer care	Translational Lung Cancer Research	2020	include	It includes both HCI and CDSS topics	No	This paper does not contain HCI elements which affect CDSS
Journal Article	Thomas Craig KJ,Willis VC,Gruen D,Rhee K,Jackson GP	The burden of the digital environment: a systematic review on organization-directed workplace interventions to mitigate physician burnout	Journal of the American Medical Informatics Association	2021	exclude	It does not include CDSS or HCI aspects
Journal Article	Hirsch JS,Gautam-Goyal P,Brar R,Forrer C,Sung C,Roycroft R,Seelamneni P,Dabir H,Naseer A,Bock KR,Oppenheim MI	Design, development, and deployment of an indication-and kidney function-based decision support tool to optimize treatment and reduce medication dosing errors	JAMIA Open	2021	exclude	It does not include HCI or usability aspects
Journal Article	Lee Y,Bahn S,Shin GW,Jung MY,Park T,Cho I,Lee JH	Development of safety and usability guideline for clinical information system	Medicine (United States)	2021	exclude	Although it explains the components of the usability in EMR but does not include CDSS
Journal Article	Kulchak Rahm A,Walton NA,Feldman LK,Jenkins C,Jenkins T,Person TN,Peterson J,Reynolds JC,Robinson PN,Woltz MA,Williams MS,Segal MM	User testing of a diagnostic decision support system with machine-Assisted chart review to facilitate clinical genomic diagnosis	BMJ Health and Care Informatics	2021	include	It includes both HCI and CDSS	Yes	It includes the HCI elements related to HCI
Journal Article	Semanik MG,Kleinschmidt PC,Wright A,Willett DL,Dean SM,Saleh SN,Co Z,Sampene E,Buchanan JR	Impact of a problem-oriented view on clinical data retrieval	Journal of the American Medical Informatics Association	2021	exclude	It does not include CDSS isues
Book	Bolgova KV,Kovalchuk SV,Balakhontceva MA,Zvartau NE,Metsker OG	Human computer interaction during clinical decision support with electronic health records improvement		2021	include	It includes both CDSS and HCI aspects	yes	It contains the HCI elements related to CDSS systems	1
Journal Article	Sheikh A,Anderson M,Albala S,Casadei B,Franklin BD,Richards M,Taylor D,Tibble H,Mossialos E	Health information technology and digital innovation for national learning health and care systems	The Lancet Digital Health	2021	exclude	It does not explain the CDSS or HCI issues
Journal Article	Foraker RE,Davidson EC,Dressler EV,Wells BJ,Lee SC,Klepin HD,Winkfield KM,Hundley WG,Payne PR,Lai AM,Lesser GJ,Weaver KE	Addressing cancer survivors' cardiovascular health using the automated heart health assessment (AH-HA) EHR tool: Initial protocol and modifications to address COVID-19 challenges	Contemporary Clinical Trials Communications	2021	exclude	It does not cover HCI aspects
Journal Article	Leu MG,Weinberg ST,Monsen C,Lehmann CU,Webber EC,Alexander GM,Beyer EL,Chung SL,Dufendach K,Hamling AM,Harper MB,Kirkendall ES,Lourie EM,Mann AM,Morgan SJ,O'Donnell HC,Sadeghian R,Shelov E,Suresh S,Wiesenthal AM,Wright JA	Web services and cloud computing in pediatric care	Pediatrics	2021	exclude	It is not about HCI or CDSS
Book	Shortliffe EH,Cimino JJ,Chiang MF	Biomedical informatics: Computer applications in health care and biomedicine: Fifth Edition		2021	exclude	It does not include the HCI aspect
Journal Article	Thayer JG,Ferro DF,Miller JM,Karavite D,Grundmeier RW,Utidjian L,Zorc JJ	Human-centered development of an electronic health record-embedded, interactive information visualization in the emergency department using fast healthcare interoperability resources	Journal of the American Medical Informatics Association	2021	exclude	It is not OPEN source
Journal Article	Kawamoto K,Kukhareva PV,Weir C,Flynn MC,Nanjo CJ,Martin DK,Warner PB,Shields DE,Rodriguez-Loya S,Bradshaw RL,Cornia RC,Reese TJ,Kramer HS,Taft T,Curran RL,Morgan KL,Borbolla D,Hightower M,Turnbull WJ,Strong MB,Chapman WW,Gregory T,Stipelman CH,Shakib JH,Hess R,Boltax JP,Habboushe JP,Sakaguchi F,Turner KM,Narus SP,Tarumi S,Takeuchi W,Ban H,Wetter DW,Lam C,Caverly TJ,Fagerlin A,Norlin C,Malone DC,K…	Establishing a multidisciplinary initiative for interoperable electronic health record innovations at an academic medical center	JAMIA Open	2021	include	It is about the imapct of AI technolgy and usabilty aspets	No	This paper does not contain the HCI/usability aspects in the CDSS environment
Journal Article	Ho KF,Chou PH,Chao JC,Hsu CY,Chung MH	Design and evaluation of a knowledge-based clinical decision support system for the psychiatric nursing process	Computer Methods and Programs in Biomedicine	2021	include	It discusses the CDSS and then has been assessed by the nurses	No	The paper is about the accuracy level of CDSS and not relevant to HCI elements
Journal Article	Chi EA,Chi G,Tsui CT,Jiang Y,Jarr K,Kulkarni CV,Zhang M,Long J,Ng AY,Rajpurkar P,Sinha SR	Development and Validation of an Artificial Intelligence System to Optimize Clinician Review of Patient Records	JAMA Network Open	2021	include	This article talks about the impact of AI in time consuming task as an aspect of usability	No	This paper does not contain any HCI axioms related to CDSS ambient
Journal Article	Mauch JT,Rios-Diaz AJ,Kozak GM,Zhitomirsky A,Broach RB,Fischer JP	How to Develop a Risk Prediction Smartphone App	Surgical Innovation	2021	exclude	It just explains the CDSS not usability
Journal Article	Negro-Calduch E,Azzopardi-Muscat N,Krishnamurthy RS,Novillo-Ortiz D	Technological progress in electronic health record system optimization: Systematic review of systematic literature reviews	International Journal of Medical Informatics	2021	exclude	Not explain CDSS or usability aspects
Journal Article	Norvell DC,Suckow BD,Webster JB,Landry G,Henderson AW,Twine CP,Robbins JM,Czerniecki JM	The Development and Usability of the AMPREDICT Decision Support Tool: A Mixed Methods Study	European Journal of Vascular and Endovascular Surgery	2021	include	It discusses both usability and CDSS	No	This study does not mention HCI factors which can afect CDSS result
Journal Article	Darnell D,AreÃ¡n PA,Dorsey S,Atkins DC,Tanana MJ,Hirsch T,Mooney SD,Boudreaux ED,Comtois KA	Harnessing Innovative Technologies to Train Nurses in Suicide Safety Planning with Hospitalized Patients: Protocol for Formative and Pilot Feasibility Research	JMIR Research Protocols	2021	exclude	It is not aboth CDSS and HCI aspects
Journal Article	Baysari MT,Duong MH,Hooper P,Stockey-Bridge M,Awad S,Zheng WY,Hilmer SN	Supporting deprescribing in hospitalised patients: formative usability testing of a computerised decision support tool	BMC Medical Informatics and Decision Making	2021	include	It discusses both HCI and CDSS	Yes	This study contains some usability elements in CDSS systems
Journal Article	Gold R,Sheppler C,Hessler D,Bunce A,Cottrell E,Yosuf N,Pisciotta M,Gunn R,Leo M,Gottlieb L	Using electronic health record-based clinical decision support to provide social risk-informed care in community health centers: Protocol for the design and assessment of a clinical decision support tool	JMIR Research Protocols	2021	include	It has included both HCI and CDSS issues.	No	This study does not contain HCI axioms that are relevant to CDSS	1
Journal Article	Stephens AB,Wynn CS,Hofstetter AM,Kolff C,Pena O,Kahn E,Dasgupta B,Natarajan K,Vawdrey DK,Lane MM,Robbins-Milne L,Ramakrishnan R,Holleran S,Stockwell MS	Effect of Electronic Health Record Reminders for Routine Immunizations and Immunizations Needed for Chronic Medical Conditions	Applied Clinical Informatics	2021	exclude	It is not related to HCI issues
Journal Article	Ahn I,Gwon H,Kang H,Kim Y,Seo H,Choi H,Cho HN,Kim M,Jun TJ,Kim YH	Machine learning-based hospital discharge prediction for patients with cardiovascular diseases:development and usability study	JMIR Medical Informatics	2021	exclude	The assessment which has been done is not related to the HCI issue
Journal Article	Manyazewal T,Woldeamanuel Y,Blumberg HM,Fekadu A,Marconi VC	The potential use of digital health technologies in the African context: a systematic review of evidence from Ethiopia	npj Digital Medicine	2021	exclude	It doea not cover HCI issues
Journal Article	Nair SS,Li C,Doijad R,Nagy P,Lehmann H,Kharrazi H	A scoping review of knowledge authoring tools used for developing computerized clinical decision support systems	JAMIA Open	2021	exclude	It doea not cover the HCI or usabilities concepts
Journal Article	Karhade AV,Schwab JH,Del Fiol G,Kawamoto K	SMART on FHIR in spine: integrating clinical prediction models into electronic health records for precision medicine at the point of care	Spine Journal	2021	exclude	It does not explain about HCI or usability
Journal Article	Were MC,Savai S,Mokaya B,Mbugua S,Ribeka N,Cholli P,Yeung A	mUzima Mobile Electronic Health Record (EHR) System: Development and Implementation at Scale	Journal of Medical Internet Research	2021	exclude	It does not talk about CDSS nor HCI
Journal Article	Kazemi P,Lau F,Matava C,Simpao AF	An Environmental Scan of Anesthesia Information Management Systems in the American and Canadian Marketplace	Journal of Medical Systems	2021	exclude	It does not discuss the HCI or CDSS
Journal Article	Ionov MV,Bolgova EV,Zvartau NE,Avdonina NG,Balakhontceva MA,Kovalchuk SV,Konradi AO	Implementation of a clinical decision support system to improve the medical data quality for hypertensive patients	Scientific and Technical Journal of Information Technologies, Mechanics and Optics	2022	include	Strongly discusses both aspect: HCI and CDSS	No	This paper does not include HCI axioms that affect CDSS
Journal Article	Larsen K,Akindele B,Head H,Evans R,Mehta P,Hlatky Q,Krause B,Chen S,King D	Developing a User-Centered Digital Clinical Decision Support App for Evidence-Based Medication Recommendations for Type 2 Diabetes Mellitus: Prototype User Testing and Validation Study	JMIR Human Factors	2022	include	The paper has discussed both aspects.	No	This paper does not contain HCI elements which affect CDSS	1
Journal Article	Alverbratt C,Vikman H,HjÃ¤lm Eriksson M,Stattin P,Franck Lissbrant I	Time difference in retrieving clinical information in Patient-overview Prostate Cancer compared to electronic health records	Scandinavian Journal of Urology	2022	exclude	It does not discuss the CDSS
Journal Article	Mammen JR,Schoonmaker JD,Java J,Halterman J,Berliant MN,Crowley A,Reznik M,Feldman JM,Fortuna RJ,Frey SM,Turgeon K,Philibert A,Arcoleo K	Going mobile with primary care: smartphone-telemedicine for asthma management in young urban adults (TEAMS)	Journal of Asthma	2022	exclude	The paper is not related to CDSS
Journal Article	Kilgallon JL,Gannon M,Burns Z,McMahon G,Dykes P,Linder J,Bates DW,Waikar S,Lipsitz S,Baer HJ,Samal L	Multicomponent intervention to improve blood pressure management in chronic kidney disease: A protocol for a pragmatic clinical trial	BMJ Open	2021	exclude	It does not include the CDSS aspects
Journal Article	Rossetti SC,Dykes PC,Knaplund C,Kang MJ,Schnock K,Garcia JP,Fu LH,Chang F,Thai T,Fred M,Korach TZ,Zhou L,Klann JG,Albers D,Schwartz J,Lowenthal G,Jia H,Liu F,Cato K	The Communicating Narrative Concerns Entered by Registered Nurses (CONCERN) Clinical Decision Support Early Warning System: Protocol for a Cluster Randomized Pragmatic Clinical Trial	JMIR Research Protocols	2021	exclude	It does not include the HCI or usability aspects
Journal Article	Zaman SB,Khan RK,Evans RG,Thrift AG,Maddison R,Shariful Islam SM	Exploring Barriers to and Enablers of the Adoption of Information and Communication Technology for the Care of Older Adults With Chronic Diseases: Scoping Review	JMIR Aging	2022	exclude	It does not cover the CDSS concept
Journal Article	Kruse CH,Bekker W,Bruce JL,Clarke DL	Striking a balance between usability and quality control in electronic health records	South African Journal of Surgery	2022	include	Although it has been pointed out some CDSS issues indirectly, but the usabilty aspect has been discussed in a valuable manner	Yes	This paper explains some usability aspects s in medical information system
Journal Article	Lim S,Islam NS	Small Practices, Big (QI) Dreams: Customizing Quality Improvement (QI) Efforts for Under-Resourced Primary Care Practices to Improve Diabetes Disparities	JMIR Diabetes	2022	exclude	It does not include the CDSS aspects
Journal Article		10th International Conference on Culture and Computing, C and C 2022, Held as Part of the 24th HCI International Conference, HCII 2022	Lecture Notes in Computer Science (including subseries Lecture Notes in Artificial Intelligence and Lecture Notes in Bioinformatics)	2022	exclude	It is not included the HCI aspects
Journal Article	Melnick ER,Nath B,Dziura JD,Casey MF,Jeffery MM,Paek H,Soares WE,Hoppe JA,Rajeevan H,Li F,Skains RM,Walter LA,Patel MD,Chari SV,Platts-Mills TF,Hess EP,D'Onofrio G	User centered clinical decision support to implement initiation of buprenorphine for opioid use disorder in the emergency department: EMBED pragmatic cluster randomized controlled trial	The BMJ	2022	exclude	It does not discuss the relation between HCI and CDSS
Journal Article	Salillari G,Rappoport N	Comparison of Classification with Reject Option Approaches on MIMIC-IV Dataset	Lecture Notes in Computer Science (including subseries Lecture Notes in Artificial Intelligence and Lecture Notes in Bioinformatics)	2022	exclude	It does not inculde not HCI, not CDSS
Conference Paper	Ramchand S,Tsang G,Cole D,Xie X	RetainEXT: Enhancing Rare Event Detection and Improving Interpretability of Health Records using Temporal Neural Networks		2022	exclude	It has not included the HCI aspect
Journal Article	Shields C,Cunningham SG,Wake DJ,Fioratou E,Brodie D,Philip S,Conway NT	User-Centered Design of A Novel Risk Prediction Behavior Change Tool Augmented With an Artificial Intelligence Engine (MyDiabetesIQ): A Sociotechnical Systems Approach	JMIR Human Factors	2022	include	It is compltely related to HCI and CDSS issues in EMR	Yes	This study is ncludes some HCI elements in CDSS ambient	1
Conference Paper	Bill Joel BJ,Sibi Rajan S,Vibinanth R,Pamela D,Manimegalai P	I-Doc - A Cloud Based Data Management System For Health Care		2022	exclude	It is not about CDSS or HCI aspects
Conference Paper	Chrimes D,Kim C	Review of Publically Available Health Big Data Sets		2022	include	It dicusses both HCI and CDSS issues	No	This paper does not include HCI factors that affect CDSS
Journal Article	Cross DA,Stevens MA,Spivack SB,Murray GF,Rodriguez HP,Lewis VA	Survey of Information Exchange and Advanced Use of Other Health Information Technology in Primary Care Settings Capabilities In and Outside of the Safety Net	Medical Care	2022	exclude	It is not related to HCI aspects
Journal Article	Ackermann K,Baker J,Green M,Fullick M,Varinli H,Westbrook J,Li L	Computerized Clinical Decision Support Systems for the Early Detection of Sepsis Among Adult Inpatients: Scoping Review	Journal of Medical Internet Research	2022	exclude	It does not explain the HCI aspects
Journal Article	McGuckin T,Crick K,Myroniuk TW,Setchell B,Yeung RO,Campbell-Scherer D	Understanding challenges of using routinely collected health data to address clinical care gaps: A case study in Alberta, Canada	BMJ Open Quality	2022	exclude	It is not realted to HCI nor CDSS
Journal Article	Senthamil Selvi M,Jansi Rani S,Ranjeeth Kumar C	SPEECH RECOGNITION IN AN ELECTRONIC HEALTH REPORT	Oxidation Communications	2022	exclude	It does not included HCI or CDSS
Journal Article	Valenzuela W,Balsiger F,Wiest R,Scheidegger O	Medical-Blocks-A Platform for Exploration, Management, Analysis, and Sharing of Data in Biomedical Research: System Development and Integration Results	JMIR Formative Research	2022	exclude	It is not about HCI nor CDSS
Journal Article	Nahar JK,Lopez-Jimenez F	Utilizing Conversational Artificial Intelligence, Voice, and Phonocardiography Analytics in Heart Failure Care	Heart Failure Clinics	2022	exclude	It does not talk about HCI or CDSS
Journal Article	Zhu Y,Sha Y,Wu H,Li M,Hoffman RA,Wang MD	Proposing Causal Sequence of Death by Neural Machine Translation in Public Health Informatics	IEEE Journal of Biomedical and Health Informatics	2022	exclude	It is not related to CDSS nor HCI aspects
Journal Article	Greenberg JK,Otun A,Kyaw PT,Carpenter CR,Brownson RC,Kuppermann N,Limbrick DD,Foraker RE,Yen PY	Usability and Acceptability of Clinical Decision Support Based on the KIIDS-TBI Tool for Children with Mild Traumatic Brain Injuries and Intracranial Injuries	Applied Clinical Informatics	2022	include	The paper dicusses both HCI and CDSS	Yes	This paper includes some usability axioms which can affect CDSS
Journal Article	Jacobsohn GC,Leaf M,Liao F,Maru AP,Engstrom CJ,Salwei ME,Pankratz GT,Eastman A,Carayon P,Wiegmann DA,Galang JS,Smith MA,Shah MN,Patterson BW	Collaborative design and implementation of a clinical decision support system for automated fall-risk identification and referrals in emergency departments	Healthcare	2022	include	The paper have explained abouth both HCI and CDSS	Yes	This paper contains some HCI elements that affect CDSS	1
Journal Article	Cho H,Keenan G,Madandola OO,Dos Santos FC,Macieira TG,Bjarnadottir RI,Priola KJ,Lopez KD	Assessing the Usability of a Clinical Decision Support System: Heuristic Evaluation	JMIR Human Factors	2022	include	It is pretty explaines the HCI effect on CDSS	Yes	This study describes about some usabilty issues related to CDSS environment
Conference Paper	Kenei JK,Opiyo E	Using classification and visualization to support clinical texts review in electronic clinical documentation		2022	exclude	It does not include HCI aspects
Conference Paper	Zhang M,Ehrmann D,Mazwi M,Eytan D,Ghassemi M,Chevalier F	Get To The Point! Problem-Based Curated Data Views To Augment Care For Critically Ill Patients		2022	include	A part of this paper discusses the usability issue of the CDSS	No	This study does not include the HCI factors in CDSS	1
Journal Article	Garabedian PM,Gannon MP,Aaron S,Wu E,Burns Z,Samal L	Human-centered design of clinical decision support for management of hypertension with chronic kidney disease	BMC Medical Informatics and Decision Making	2022	include	This paper discusses the user-center design approach for improving detection of Hypertension	Yes	It contains the HCI elements related to CDSS systems	1
Journal Article	Moon KJ,Son CS,Lee JH,Park M	The development of a web-based app employing machine learning for delirium prevention in long-term care facilities in South Korea	BMC Medical Informatics and Decision Making	2022	exclude	This paper just focuses on delirium patients
Journal Article	Tabla S,Calafiore M,Legrand B,Descamps A,Andre C,Rochoy M,Chazard E	Artificial Intelligence and Clinical Decision Support Systems or Automated Interpreters: What Characteristics Are Expected by French General Practitioners?	Studies in Health Technology and Informatics	2022	include	Both HCI and AI have been discussed	Yes	The paper describes HCI concerns in medical AI environments
Journal Article	Goldstein JE,Guo X,Swenor BK,Boland MV,Smith K	Using Electronic Clinical Decision Support to Examine Vision Rehabilitation Referrals and Practice Guidelines in Ophthalmology	Translational Vision Science and Technology	2022	exclude	It is not related to HCI concepts
Journal Article	Morgan KL,Kukhareva PV,Warner PB,Wilkof J,Snyder M,Horton D,Madsen T,Habboushe J,Kawamoto K	Using CDS Hooks to increase SMART on FHIR app utilization: A cluster-randomized trial	Journal of the American Medical Informatics Association	2022	exclude	The paper does not point out the HCI issues
Journal Article	Choudhury A,Asan O,Medow JE	Clinicians' Perceptions of an Artificial Intelligenceâ€“Based Blood Utilization Calculator: Qualitative Exploratory Study	JMIR Human Factors	2022	exclude	The article does not discuss the HCI aspects
Journal Article	Rubins D,McCoy AB,Dutta S,McEvoy DS,Patterson L,Miller A,Jackson JG,Zuccotti G,Wright A	Real-Time User Feedback to Support Clinical Decision Support System Improvement	Applied Clinical Informatics	2022	exclude	It is not open source
Journal Article	Pernencar C,Saboia I,Dias JC	How Far Can Conversational Agents Contribute to IBD Patient Health Careâ€”A Review of the Literature	Frontiers in Public Health	2022	exclude	The paper does not discuss the HCI concept
Journal Article	Abedi V,Kawamura Y,Li J,Phan TG,Zand R	Editorial: Machine Learning in Action: Stroke Diagnosis and Outcome Prediction	Frontiers in Neurology	2022	exclude	It is included the HCI aspects
Journal Article	Nanji KC,Garabedian PM,Langlieb ME,Rui A,Tabayoyong LL,Sampson M,Deng H,Boxwala A,Minehart RD,Bates DW	Usability of a perioperative medication-related clinical decision support software application: a randomized controlled trial	Journal of the American Medical Informatics Association	2022	exclude	It is not open source
Journal Article	Liu C,Liu H,Ta C,Roger J,Butler A,Lee J,Kim J,Shang N,Weng C	Evaluation of Criteria2Query: Towards Augmented Intelligence for Cohort Identification	Studies in Health Technology and Informatics	2022	exclude	It does not include the HCI aspects
Journal Article	Seagull FJ,Lanham MS,Pomorski M,Callahan M,Jones EK,Barnes GD	Implementing evidence-based anticoagulant prescribing: User-centered design findings and recommendations	Research and Practice in Thrombosis and Haemostasis	2022	include	It is directly discusses the HCI aspects and indirectly has pionted to the CDSS	No	The study does not include the HCI elements which affect CDSS	1
Journal Article	Molloy M,Hagedorn P,Dewan M	Why Does Current Clinical Decision Support Frequently Fail to Support Clinical Decisions?âˆ—	Pediatric Critical Care Medicine	2022	exclude	It is not open source
Journal Article	Lopez KD,Yao Y,Cho H,Santos FC,Madandola OO,Bjarnadottir RI,Macieira TG,Garcia AL,Priola KJ,Wolf J,Bian J,Wilkie DJ,Keenan GM	Conducting a representative national randomized control trial of tailored clinical decision support for nurses remotely: Methods and implications	Contemporary Clinical Trials	2022	exclude	It does not discuss the HCI aspects
Journal Article	Yoo J,Lee J,Min JY,Choi SW,Kwon JM,Cho I,Lim C,Choi MY,Cha WC	Development of an Interoperable and Easily Transferable Clinical Decision Support System Deployment Platform: System Design and Development Study	Journal of Medical Internet Research	2022	exclude	It does not talk abot HCI aspects
Journal Article	Macke LB,Sieja A,Suresh K,Schilling LM	EHR-Integrated Clinical Pathways Promote Education, Confidence, and Save Time for Primary Care Providers	American Journal of Medical Quality	2022	exclude	It does not discuss the HCI aspects
Journal Article	Nazir T,Mushhood Ur Rehman M,Asghar MR,Kalia JS	Artificial intelligence assisted acute patient journey	Frontiers in Artificial Intelligence	2022	include	It explains the AI and user experience issues	No	This paper does not contain HCI elements which affect CDSS	1
Journal Article	Apathy NC,Sanner L,Adams MC,Mamlin BW,Grout RW,Fortin S,Hillstrom J,Saha A,Teal E,Vest JR,Menachemi N,Hurley RW,Harle CA,Mazurenko O	Assessing the use of a clinical decision support tool for pain management in primary care	JAMIA Open	2022	exclude	It does not contains the HCI aspects
Journal Article	Lumbreras AG,Reese TJ,Del Fiol G,Tan MS,Butler JM,Hurwitz JT,Brown M,Kawamoto K,Thiess H,Wright M,Malone DC	Shared Decision-Making for Drug-Drug Interactions: Formative Evaluation of an Anticoagulant Drug Interaction	JMIR Formative Research	2022	include	It discusses both CDSS and HCI	No	This paper does not include the HCI factors related to CDSS ambients	1
Journal Article	Allen KS,Danielson EC,Downs SM,Mazurenko O,Diiulio J,Salloum RG,Mamlin BW,Harle CA	Evaluating a Prototype Clinical Decision Support Tool for Chronic Pain Treatment in Primary Care	Applied Clinical Informatics	2022	include	It is relevant to CDSS and usability	No	This article does not introduce any HCI axiom that affect CDSS
Book	Rajendran S,Ramavenkateswaran N,Abbi P,Arora K,Gupta PK,Anand M	Health informatics system using machine learning techniques		2022	exclude	The aspect of HCI has not talked
Journal Article	Khan S,King D,Osmani S,Harte O,Solomon J,Niranjan K,Rosenberg DJ	Provider Response to a Venous Thromboembolism Risk Assessment and Prophylaxis Ordering Tool: Observational Study	Applied Clinical Informatics	2022	exclude	Not open source
Journal Article	Combi C,Amico B,Bellazzi R,Holzinger A,Moore JH,Zitnik M,Holmes JH	A manifesto on explainability for artificial intelligence in medicine	Artificial Intelligence in Medicine	2022	exclude	It is not related to HCI dimenssions
Book	Dawson RM,Donevant SB	Features of a good app		2023	include	It is completely related to search area. it discusses the attributes a good medical software	Yes	This paper include some clear elements that can affect CDSS results
Journal Article	Orenstein EW,Rollins M,Jones J,Kandaswamy S,Boudreaux J,Carter AB,Josephson CD	Influence of user-centered clinical decision support on pediatric blood product ordering errors	Blood transfusion = Trasfusione del sangue	2023	exclude	THis paper is not related to the HCI aspect of EMR
Journal Article	Kong HJ,Eom SH,Yoo JY,Lee JH	Identification of 130 Dental Implant Types Using Ensemble Deep Learning	International Journal of Oral and Maxillofacial Implants	2023	exclude	It is not about HCI or useability issues
Journal Article	Biro J,Linder C,Neyens D	The Effects of a Health Care Chatbot's Complexity and Persona on User Trust, Perceived Usability, and Effectiveness: Mixed Methods Study	JMIR Human Factors	2023	exclude	Although it is related to the usability of the system, it doesnÂ´t include the CDSS
Journal Article	Afshar M,Adelaine S,Resnik F,Mundt MP,Long J,Leaf M,Ampian T,Wills GJ,Schnapp B,Chao M,Brown R,Joyce C,Sharma B,Dligach D,Burnside ES,Mahoney J,Churpek MM,Patterson BW,Liao F	Deployment of Real-time Natural Language Processing and Deep Learning Clinical Decision Support in the Electronic Health Record: Pipeline Implementation for an Opioid Misuse Screener in Hospitalized Adults	JMIR Medical Informatics	2023	include	Both HCI and CDSS issues	No	This study does not include the HCI factors in CDSS
Journal Article	Clausen C,Leventhal B,NytrÃ¸ Ã˜,Koposov R,RÃ¸st TB,Westbye OS,Koochakpour K,Frodl T,Stien L,Skokauskas N	Usability of the IDDEAS prototype in child and adolescent mental health services: A qualitative study for clinical decision support system development	Frontiers in Psychiatry	2023	include	It talks about usability of a medical software for mental health of adulecents	Yes	This paper includes some usability items which can affect CDSS
Journal Article	Santos FC,Snigurska UA,Keenan GM,Lucero RJ,Modave F	Clinical Decision Support Systems for Palliative Care Management: A Scoping Review	Journal of Pain and Symptom Management	2023	exclude	It is related to the palliative effects of some paitients
Journal Article	He Y,Zamani E,Yevseyeva I,Luo C	Artificial Intelligenceâ€“Based Ethical Hacking for Health Information Systems: Simulation Study	Journal of Medical Internet Research	2023	exclude	It is about the attecks and hacking issues
Journal Article	Alshahrani SM,Khan NA	COVID-19 advising application development for Apple devices (iOS)	PeerJ Computer Science	2023	exclude	it is about the IOS appliactions
Journal Article	Gephart SM,Tolentino DA,Quinn MC,Wyles C	Neonatal Intensive Care Workflow Analysis Informing NEC-Zero Clinical Decision Support Design	CIN - Computers Informatics Nursing	2023	exclude	It is a medical case study about CDSS
Journal Article	Mcgonagle EA,Karavite DJ,Grundmeier RW,Schmidt SK,May LS,Cohen DM,Cruz AT,Tu SP,Bajaj L,Dayan PS,Mistry RD	Evaluation of an Antimicrobial Stewardship Decision Support for Pediatric Infections	Applied Clinical Informatics	2023	include	Cited by: 0It supports end user accessability and CDSS	No	This paper does not contain any HCI axioms related to CDSS ambient
Journal Article	Ghorayeb A,Darbyshire JL,Wronikowska MW,Watkinson PJ	Design and validation of a new Healthcare Systems Usability Scale (HSUS) for clinical decision support systems: a mixed-methods approach	BMJ Open	2023	include	It is related to both HCI and CDSS	Yes	This paper introduces some new usability criteria in CDSS ambients
Journal Article	Saranya S,Priya S	Healthcare Revolution and Integration of Artificial Intelligence	EAI/Springer Innovations in Communication and Computing	2023	include	It talks about CDSS and HCI	No	This paper does not include HCI elements related to CDSS
Journal Article	Nguyen OT,Turner K,Charles D,Sprow O,Perkins R,Hong YR,Islam JY,Khanna N,Alishahi Tabriz A,Hallanger-Johnson J,Bickel Young J,Moore CE	Implementing Digital Scribes to Reduce Electronic Health Record Documentation Burden Among Cancer Care Clinicians: A Mixed-Methods Pilot Study	JCO clinical cancer informatics	2023	Exclude	Although it discusses the usablitity of EMR but not related to HCI or CDSS
Journal Article	Shear K,Rice H,Garabedian PM,Bjarnadottir R,Lathum N,Horgas AL,Harle CA,Dykes PC,Lucero R	Usability Testing of an Interoperable Computerized Clinical Decision Support Tool for Fall Risk Management in Primary Care	Applied Clinical Informatics	2023	exclude	Not Open source
Journal Article	Owens OL,McDonnell KK,Newsome BR,Humphrey M	Development and testing of â€œIs Lung Cancer Screening for You?â€ A computer-based decision aid	Cancer Causes and Control	2023	exclude	It is not about HCI aspects
Journal Article	Rabbani N,Ma SP,Li RC,Winget M,Weber S,Boosi S,Pham TD,Svec D,Shieh L,Chen JH	Targeting repetitive laboratory testing with electronic health records-embedded predictive decision support: A pre-implementation study	Clinical Biochemistry	2023	exclude	It is not related to HCI or interface or usability
Journal Article	Turchioe MR,Mangal S,Ancker JS,Gwyn J,Varosy P,Slotwiner D	'Replace uncertainty with information': shared decision-making and decision quality surrounding catheter ablation for atrial fibrillation	European Journal of Cardiovascular Nursing	2023	exclude	It is just about CDSS not about HCI aspects
Journal Article	Smith DM,Wake DT,Dunnenberger HM	Pharmacogenomic Clinical Decision Support: A Scoping Review	Clinical Pharmacology and Therapeutics	2023	exclude	It is not about the relation between HCI and CDSS. It is about pharmcies alert
Journal Article	Lee A,Moonesinghe SR	When (not) to apply clinical risk prediction models to improve patient care	Anaesthesia	2023	exclude	It does not talk abou HCI or interface
Journal Article	Benoit B,FrÃ©dÃ©ric B,Jean-Charles D	Current state of dental informatics in the field of health information systems: a scoping review	BMC Oral Health	2022	exclude	It is not related to CDSS nor HCI
Journal Article	Jennings LK,Ward R,Pekar E,Szwast E,Sox L,Hying J,McCauley J,Obeid JS,Lenert LA	The effectiveness of a noninterruptive alert to increase prescription of take-home naloxone in emergency departments	Journal of the American Medical Informatics Association	2023	exclude	This is about th effect od the alert in CDSS No HCI
Journal Article	Schepart A,Burton A,Durkin L,Fuller A,Charap E,Bhambri R,Ahmad FS	Artificial intelligenceâ€“enabled tools in cardiovascular medicine: A survey of current use, perceptions, and challenges	Cardiovascular Digital Health Journal	2023	include	This paper discusses the insufficient usability in AI.	Yes	This paper contains HCI axioms which are related to CDSS	1
Journal Article	Stipelman CH,Kukhareva PV,Trepman E,Nguyen QT,Valdez L,Kenost C,Hightower M,Kawamoto K	Electronic Health Record-Integrated Clinical Decision Support for Clinicians Serving Populations Facing Health Care Disparities: Literature Review	Yearbook of Medical Informatics	2022	exclude	although it explains the effect of integration CDSS with EMR but not about HCI aspects
Journal Article	Miller SD,Murphy Z,Gray JH,Marsteller J,Oliva-Hemker M,Maslen A,Lehmann HP,Nagy P,Hutfless S,Gurses AP	Human-Centered Design of a Clinical Decision Support for Anemia Screening in Children with Inflammatory Bowel Disease	Applied Clinical Informatics	2022	exclude	It is not open source
Journal Article	Lintvedt O,Marco-Ruiz L,Pedersen R	User Satisfaction with Recently Deployed Electronic Health Records	Studies in health technology and informatics	2023	include	About the user satisfication and also CDSS	No	This article does not introduce any HCI axiom that affect CDSS	1
Journal Article	Yasini M,Rausch D,Marin L,Hochheim I,Singh Dhillon N,Dahlweid M	Towards a Clinically Meaningful Model to Structure the Development of Interoperable Order Sets, Applicable to the Point of Care in Any EMR	Studies in health technology and informatics	2023	include	Talks about the recent change in the interface and its effect on CDSS	No	This paper does not contain HCI elements which affect CDSS	1
Journal Article	Tennant R,Tetui M,Grindrod K,Burns CM	Multi-Disciplinary Design and Implementation of a Mass Vaccination Clinic Mobile Application to Support Decision-Making	IEEE Journal of Translational Engineering in Health and Medicine	2023	include	It points out to the effect of improvement of appilcation on CDSS	No	This paper does not introduce any HCI or usability elements which affect CDSS
Journal Article	Macias CG,Remy KE,Barda AJ	Utilizing big data from electronic health records in pediatric clinical care	Pediatric Research	2023	exclude	It is related to using big data to improve CDSS NOT HCI aspects
Journal Article	Fadahunsi KP,Wark PA,Mastellos N,Neves AL,Gallagher J,Majeed A,Webster A,Smith A,Choo-Kang B,Leon C,Edwards C,O'Shea C,Heitz E,Kayode OV,Nash M,Kowalski M,Jiwani M,O'Callaghan ME,Zary N,Henderson N,Chavannes NH,ÄŒivljak R,Olubiyi OA,Mahapatra P,Panday RN,Oriji SO,Fox TE,Faint V,Car J	Assessment of Clinical Information Quality in Digital Health Technologies: International eDelphi Study	Journal of Medical Internet Research	2022	exclude	It is not about the usability aspects
Book	Whig P,Gupta K,Jiwani N,Velu A	Ambient intelligence health services using IoT		2022	exclude	Although it discusses the use of IOT to improve CDSS but it is not related to HCI issues
Journal Article	Lyerla F,Danks J,Hajdini H,Henderson R	Embedding Policy and Procedure Hyperlinks Into the Electronic Health Record to Improve Practice, Usability, and Reduce the Risk of Litigation	Journal of Perianesthesia Nursing	2022	exclude	It is not related to CDSS dimenssion
Journal Article	Abtahi H,Amini S,Gholamzadeh M,Gharabaghi MA	Development and evaluation of a mobile-based asthma clinical decision support system to enhance evidence-based patient management in primary care	Informatics in Medicine Unlocked	2023	include	It explains three aspects: HCI, CDSS and medical application	No	This article does not introduce any HCI axiom that affect CDSS
Journal Article	Saman DM,Allen CI,Freitag LA,Harry ML,Sperl-Hillen JM,Ziegenfuss JY,Haapala JL,Crain AL,Desai JR,Ohnsorg KA,O'Connor PJ	Clinician perceptions of a clinical decision support system to reduce cardiovascular risk among prediabetes patients in a predominantly rural healthcare system	BMC Medical Informatics and Decision Making	2022	include	It explains the user experience effects on improving the CDSS	No	This paper does not include any HCI elements related to CDSS system	1
Journal Article	Chan CT,Carlson J,Lee T,Vo M,Nasr A,Hart-Cooper G	Usability and Utility of Human Immunodeficiency Virus Pre-exposure Prophylaxis Clinical Decision Support to Increase Knowledge and Pre-exposure Prophylaxis Initiations among Pediatric Providers	Applied Clinical Informatics	2022	exclude	It does not discuss the effect of HCI aspects on CDSS
Journal Article	Alam MU,Rahmani R	FedSepsis: A Federated Multi-Modal Deep Learning-Based Internet of Medical Things Application for Early Detection of Sepsis from Electronic Health Records Using Raspberry Pi and Jetson Nano Devices	Sensors	2023	exclude	This article express just some hardware aspects in EMR
Journal Article	Seo S,Kang J,Eom IH,Song H,Park JH,Lee Y,Lee H	Visual classification of pressure injury stages for nurses: A deep learning model applying modern convolutional neural networks	Journal of Advanced Nursing	2023	exclude	It does not talk about HCI aspects nor CDSS
Journal Article	Ratwani RM,Moscovitch B,Rising JP	Improving Pediatric Electronic Health Record Usability and Safety Through Certification: Seize the Day	JAMA Pediatrics	2018	exclude	NOT full-text access
Journal Article	Schnipper JL,Linder JA,Palchuk MB,Einbinder JS,Li Q,Postilnik A,Middleton B	"Smart Forms" in an Electronic Medical Record: documentation-based clinical decision support to improve disease management	Journal of the American Medical Informatics Association : JAMIA	2008	exclude	This paper does not describe the HCI aspects
Journal Article	Bologva EV,Prokusheva DI,Krikunov AV,Zvartau NE,Kovalchuk SV	Human-Computer Interaction in Electronic Medical Records: From the Perspectives of Physicians and Data Scientists	Procedia Computer Science	2016	include	It has been discusses both HCI and CDSS.	Yes	This paper includes some HCI axioms which are related to CDSS ambients	1
Journal Article	Kuqi K,Eveleigh T,Holzer T,Sarkani S,Levin JE,Crowley RS	Design of Electronic Medical Record User Interfaces: A Matrix-Based Method for Improving Usability	Journal of Healthcare Engineering	2013	include	It describes both elements : CDSS through the EHR and also CDSS topics	No	This paper does not explain about the HCI axioms related to CDSS
Journal Article	Bolgva E,Zvartau N,Kovalchuk S,Balakhontseva M,Metsker O	Improving Electronic Medical Records with Support of Human Computer Interaction in Medical Information Systems	Procedia Computer Science	2017	include	It is included both HCI and CDSS	Yes	This paper contains the HCI factors which are related to CDSS	1

## Sheet: WOS
Paper Type	Authors	Title	Journal	Publication year	Inclusion/ Exclusion	Reason inclusion/exclusion after reading Abstract	Second step reading	Opinion in second step	Data base
Journal Article	Anand V,Biondich PG,Liu G,Rosenman M,Downs SM	Child health improvement through computer automation: The CHICA system	Studies in Health Technology and Informatics	2004	exclude	This paper does not include the HCI aspect			WOS
Journal Article	Mattison JE,Dolin RH,Laberge D	Managing the tensions between national standardization vs. regional localization of clinical content and templates	Studies in Health Technology and Informatics	2004	exclude	Lack of HCI concepts			WOS
Conference Paper	Jao CS,Hier DB	Adapting user interface to expedite physician order entry: A frontline to ensure patient safety		2006	include	This paper discribes both HCI and CDSS topics	Yes	user interface and data entry features as the key elements	WOS
Journal Article	Reynolds PA,Harper J,Dunne S	Better informed in clinical practice - A brief overview of dental informatics	British Dental Journal	2008	exclude	This paper does not explian about CDSS nor HCI aspects			WOS
Journal Article	Anderson JA,Willson P,Peterson NJ,Murphy C,Kent TA	Prototype to practice: Developing and testing a clinical decision support system for secondary stroke prevention in a veterans healthcare facility	CIN - Computers Informatics Nursing	2010	exclude	It is not open source			WOS
Journal Article	Hall SA,Kushniruk AW,Borycki EM	Usability analysis of the tele-nursing call management software at healthlink BC	Studies in Health Technology and Informatics	2011	exclude	This paper does not discuss the CDSS system, just a nurse system caller			WOS
Journal Article	Marcilly R,Leroy N,Luyckx M,Pelayo S,Riccioli C,Beuscart-ZÃ©phir MC	Medication related computerized decision support system (CDSS): make it a clinicians' partner!	Studies in health technology and informatics	2011	exclude	It is not open source			WOS
Journal Article	Reisman Y	Computer-based clinical decision aids. A review of methods and assessment of systems	Medical Informatics	1996	exclude	It is not open source			WOS
Journal Article	Majeed RW,StÃ¶hr MR,RÃ¶hrig R	Proactive authenticated notifications for health practitioners: Two way human computer interaction through phone	Studies in Health Technology and Informatics	2012	exclude	Although the HCI has been mentioned in the key words, in the reality is not related to HCI aspects			WOS
Journal Article	Zachariah M,Phansalkar S,Seidling HM,Neri PM,Cresswell KM,Duke J,Bloomrosen M,Volk LA,Bates DW	Development and preliminary evidence for the validity of an instrument assessing implementation of human-factors principles in medication-related decision-support systems-I-MeDeSA	Journal of the American Medical Informatics Association	2011	include	This paper has pointed out the CDSS and also HCI	Yes	Medication DSS and Key Human factor principals	WOS
Journal Article	Campion TR,Waitman LR,Lorenzi NM,May AK,Gadd CS	Barriers and facilitators to the use of computer-based intensive insulin therapy	International Journal of Medical Informatics	2011	include	It covers oth HCI and CDSS concepts	No	In the body of this paper, insulin therapy protocol has been explained without mentioning HCI aspects	WOS
Journal Article	Fossum M,Ehnfors M,Fruhling A,Ehrenberg A	An evaluation of the usability of a computerized decision support system for nursing homes	Applied Clinical Informatics	2011	include	This paper includes both aspects: HCI and CDSS	Yes	This article concentrates on user graphic interface and usability testing through cognitive walkthrough observation	WOS
Journal Article	Hsieh NC,Chang CY,Lee KC,Chen JC,Chan CH	Technological innovations in the development of cardiovascular clinical information systems	Journal of Medical Systems	2012	exclude	This paper is not included the HCI topics			WOS
Journal Article	Karlin-Zysman C,Zeitoun N,Belletti L,McCullagh L,McGinn T	Struggling to bring clinical prediction rules to the point of care: Missed opportunities to impact patient care	Journal of Comparative Effectiveness Research	2012	exclude	Lack of HCI topics			WOS
Journal Article	Blank E,Tuikong N,Misoi L,Kamano J,Hutchinson C,Kimaiyo S,Fustera V,Were M,Vedanthan R	Usability of implementing a tablet-based decision support and integrated record-keeping (DESIRE) tool in the nurse management of hypertension in rural Kenya	Studies in Health Technology and Informatics	2013	include	This paper describes both HCI and CDSS	Yes	This paper has mentioned five incidents resulting in Task Failure	WOS
Journal Article	Horsky J,Schiff GD,Johnston D,Mercincavage L,Bell D,Middleton B	Interface design principles for usable decision support: A targeted review of best practices for clinical prescribing interventions	Journal of Biomedical Informatics	2012	include	It is related to noth HCI and CDSS topics	Yes	This paper has mentioned the desirable system attributes	WOS
Journal Article	Johnson MP,Zheng K,Padman R	Modeling the longitudinality of user acceptance of technology with an evidence-adaptive clinical decision support system	Decision Support Systems	2014	include	This paper covers both HCI and CDSS concepts.	No	This paper just describes the TAM (Technology acceptance model) and does not discuss the HCI elements in CDSS	WOS
Journal Article	Kunhimangalam R,Ovallath S,Joseph PK	A clinical decision support system with an integrated EMR for diagnosis of peripheral neuropathy	Journal of Medical Systems	2014	exclude	It is not abput HCI issues.			WOS
Journal Article	El-Kareh R,Hasan O,Schiff GD	Use of health information technology to reduce diagnostic errors	BMJ Quality and Safety	2013	exclude	It is not included the CDSS topics			WOS
Journal Article	Horsky J,Phansalkar S,Desai A,Bell D,Middleton B	Design of decision support interventions for medication prescribing	International Journal of Medical Informatics	2013	include	This paper explains the HCI aspects in the CDSS systems	Yes	It includes some HCI characteristics (related to alerts) to improve CDSS	WOS
Journal Article	Duke JD,Morea J,Mamlin B,Martin DK,Simonaitis L,Takesue BY,Dixon BE,Dexter PR	Regenstrief Institute's Medical Gopher: A next-generation homegrown electronic medical record system	International Journal of Medical Informatics	2014	exclude	lack of HCI topics			WOS
Journal Article	Thum F,Kim MS,Genes N,Rivera L,Beato R,Soriano J,Kannry J,Baumlin K,Hwang U	Usability Improvement of a Clinical Decision Support System	Lecture Notes in Computer Science (including subseries Lecture Notes in Artificial Intelligence and Lecture Notes in Bioinformatics)	2014	include	THis paper is completely discusses HCI and CDSS aspects	Yes	This paper discusses the importance of HCI aspects in the CDSS systems	WOS
Journal Article	Anand V,McKee S,Dugan TM,Downs SM	Leveraging electronic tablets for general pediatric care	Applied Clinical Informatics	2015	exclude	It does not discuss the HCI aspects			WOS
Journal Article	Stehlik P,Bahmanpour A,Ahmet Sekercioglu Y,DarziÅ†Å¡ P,Marriott JL	Fundamental elements identified for success of disease state management clinical decision support systems	Electronic Journal of Health Informatics	2015	include	It describes the HCI and CDSS aspects	Yes	This paper introduces some Clinician-system interaction features	WOS
Journal Article	Keshavjee K,Mirza K,Martin K	The Next Generation EMR	Studies in Health Technology and Informatics	2015	exclude	It is not open source.			WOS
Journal Article	Oh S,Cha J,Ji M,Kang H,Kim S,Heo E,Han JS,Kang H,Chae H,Hwang H,Yoo S	Architecture design of healthcare software-as-a-service platform for cloud-based clinical decision support service	Healthcare Informatics Research	2015	exclude	It is related to yhe cloud architecture not about the HCI aspects			WOS
Journal Article	Vedanthan R,Blank E,Tuikong N,Kamano J,Misoi L,Tulienge D,Hutchinson C,Ascheim DD,Kimaiyo S,Fuster V,Were MC	Usability and feasibility of a tablet-based decision-support and integrated Record-keeping (DESIRE) tool in the nurse management of hypertension in rural western Kenya	International Journal of Medical Informatics	2015	include	IT discuss about both CDSS and HCI aspects	Yes	This study helps us to identify some elements that impact on usability of mHelth	WOS
Journal Article	Puppala M,He T,Chen S,Ogunti R,Yu X,Li F,Jackson R,Wong ST	METEOR: An Enterprise Health Informatics Environment to Support Evidence-Based Medicine	IEEE Transactions on Biomedical Engineering	2015	exclude	This paper does not discuss the HCI concepts			WOS
Journal Article	Zarkogianni K,Litsa E,Mitsis K,Wu PY,Kaddi CD,Cheng CW,Wang MD,Nikita KS	A Review of Emerging Technologies for the Management of Diabetes Mellitus	IEEE Transactions on Biomedical Engineering	2015	exclude	This study does not ecplain about HCI concepts			WOS
Journal Article	Van Engen-Verheul MM,Peute LW,de Keizer NF,Peek N,Jaspers MW	Optimizing the user interface of a data entry module for an electronic patient record for cardiac rehabilitation: A mixed method usability approach	International Journal of Medical Informatics	2016	include	Although in the key words it has not been mentioned CDSS, it has considered the this concept	NO	This paper describes the usability testing that has been done in EMR not about CDSS and no mention about the HCI elements	WOS
Journal Article	Koskela T,SandstrÃ¶m S,MÃ¤kinen J,Liira H	User perspectives on an electronic decision-support tool performing comprehensive medication reviews - A focus group study with physicians and nurses	BMC Medical Informatics and Decision Making	2016	include	It includes both HCI and CDSS	Yes	This article explains barries and facilitators in using CDSS based on experience of nurses and physicians	WOS
Journal Article	Taylor RA,Pare JR,Venkatesh AK,Mowafi H,Melnick ER,Fleischman W,Hall MK	Prediction of In-hospital Mortality in Emergency Department Patients with Sepsis: A Local Big Data-Driven, Machine Learning Approach	Academic Emergency Medicine	2016	exclude	It is not related to HCI topics.			WOS
Journal Article	McGinn T	Putting meaning into meaningful use: A roadmap to successful integration of evidence at the point of care	JMIR Medical Informatics	2016	exclude	This paper does not disscus the HCI.			WOS
Journal Article	Genes N,Kim MS,Thum FL,Rivera L,Beato R,Song C,Soriano J,Kannry J,Baumlin K,Hwang U	Usability evaluation of a clinical decision support system for geriatric ED pain treatment	Applied Clinical Informatics	2016	include	It covers both HCI and CDSS.	No	This study does not mention nothing about the HCI elements that may influence the CDSS quality	WOS
Journal Article	Horsky J,Aarts J,Verheul L,Seger DL,van der Sijs H,Bates DW	Clinical reasoning in the context of active decision support during medication prescribing	International Journal of Medical Informatics	2017	include	It discusses the HCi and also CDSS topics	No	This paper does not point out the Usability or HCI aspects that can help to improve CDSS and just drug-drug interaction	WOS
Journal Article	Ellsworth MA,Dziadzko M,O'Horo JC,Farrell AM,Zhang J,Herasevich V	An appraisal of published usability evaluations of electronic health records via systematic review	Journal of the American Medical Informatics Association	2017	include	It discusses HCI cocepts directly and CDSS issues indirectly.	No	Although, this study discusses the usbility evaluation methods in EMR, it does not poit out any part related to CDSS or AI	WOS
Journal Article	Chen JH,Goldstein MK,Asch SM,Mackey L,Altman RB	Predicting inpatient clinical order patterns with probabilistic topic models vs conventional order sets	Journal of the American Medical Informatics Association	2017	exclude	lack of HCI topics			WOS
Conference Paper	Cardoso SD,Reynaud-Dela\^itre C,Silveira M,Lin YC,GroÃŸ A,Rahm E,Pruski C	Towards a multi-level approach for the maintenance of semantic annotations		2017	exclude	It is not related to HCI nor CDSS			WOS
Journal Article	Porat T,Delaney B,Kostopoulou O	The impact of a diagnostic decision support system on the consultation: perceptions of GPs and patients	BMC Medical Informatics and Decision Making	2017	include	In addition of CDSS, it explains the HCI issues	Yes	This paper explains some criteria that can impact on usability of CDSS	WOS
Journal Article	Long D,Capan M,Mascioli S,Weldon D,Arnold R,Miller K	Evaluation of user-interface alert displays for clinical decision support systems for sepsis	Critical Care Nurse	2018	include	It has been incuded both CDSS and HCI topics	Yes	It discusses some factors in the CDSS alert-based and the benefits of its appication	WOS
Journal Article	Basit MA,Baldwin KL,Kannan V,Flahaven EL,Parks CJ,Ott JM,Willett DL	Agile acceptance test-driven development of clinical decision support advisories: Feasibility of using open source software	JMIR Medical Informatics	2018	exclude	It is not included the user experience topics			WOS
Conference Paper	Dela Cruz VM,Pulmano CE,Estuar MR	Towards an on-line handwriting recognition interface for health service providers using electronic medical records		2020	exclude	It is not related to CDSS topics.			WOS
Journal Article	Chaparro JD,Hussain C,Lee JA,Hehmeyer J,Nguyen M,Hoffman J	Reducing Interruptive Alert Burden Using Quality Improvement Methodology	Applied Clinical Informatics	2020	exclude	This paper is not related to HCI topics			WOS
Journal Article	Burduli E,Smith CL,Tham P,Shogan M,Johnson RK,McPherson SM	Development and application of a primer and reference assessment tool for neonatal abstinence syndrome: A phase I pilot study	Contemporary Clinical Trials Communications	2020	exclude	It is not included HCI			WOS
Journal Article	Groenhof TK,Rittersma ZH,Bots ML,Brandjes M,Jacobs JJ,Grobbee DE,van Solinge WW,Visseren FL,Haitjema S,Asselbergs FW,de Jong PA,Verhaar MC,Visseren FL,van der Kaaij NP,HÃ¶fer IE,de Borst GJ,Ruigrok YM,Hollander M,Dieleman SM,Lely AT,Emmelot-Vonk MH	A computerised decision support system for cardiovascular risk management â€˜live' in the electronic health record environment: development, validation and implementationâ€”the Utrecht Cardiovascular Cohort Initiative	Netherlands Heart Journal	2019	exclude	It does not include HCI topics			WOS
Journal Article	Park P,Shin SY,Park SY,Yun J,Shin C,Jung J,Choi KS,Cha HS	Next-generation sequencing-based cancer panel data conversion using international standards to implement a clinical next-generation sequencing research system: Single-institution study	JMIR Medical Informatics	2020	exclude	It is not included HCI or CDSS issues			WOS
Journal Article	Melnick ER,Holland WC,Ahmed OM,Ma AK,Michael SS,Goldberg HS,Lagier C,D'Onofrio G,Stachowiak T,Brandt C,Solad Y	An integrated web application for decision support and automation of EHR workflow: A case study of current challenges to standards-based messaging and scalability from the EMBED trial	JAMIA Open	2019	exclude	It is not about HCI concerns			WOS
Journal Article	Tazzeo C,Pritchard JM,Papaioannou A,Adachi JD	Promoting Osteoporosis Best Practices: A New Electronic Medical Record Tool	Journal of the American Medical Directors Association	2020	exclude	Is is related to EMR not CDSS			WOS
Journal Article	Xiu X,Qian Q,Wu S	Construction of a digestive system tumor knowledge graph based on chinese electronic medical records: Development and usability study	JMIR Medical Informatics	2020	exclude	It does not discuss about CDSS topics			WOS
Journal Article	Delvaux N,Vaes B,Aertgeerts B,de Velde S,Stichele RV,Nyberg P,Vermandere M	Coding systems for clinical decision support: Theoretical and real-world comparative analysis	JMIR Formative Research	2020	exclude	it is not included the user experience topics			WOS
Journal Article	Roggeveen LF,Guo T,Driessen RH,Fleuren LM,Thoral P,van der Voort PH,Girbes AR,Bosman RJ,Elbers P	Right Dose, Right Now: Development of AutoKinetics for Real Time Model Informed Precision Antibiotic Dosing Decision Support at the Bedside of Critically Ill Patients	Frontiers in Pharmacology	2020	exclude	it is not included the HCI concerns			WOS
Journal Article	Danilov G,Kotik K,Shifrin M,Strunina U,Pronkina T,Potapov A	Predicting postoperative hospital stay in neurosurgery with recurrent neural networks based on operative reports	Studies in Health Technology and Informatics	2020	exclude	It is not related to HVI aspects			WOS
Journal Article	Rundo L,Pirrone R,Vitabile S,Sala E,Gambino O	Recent advances of HCI in decision-making tasks for optimized clinical workflows and precision medicine	Journal of Biomedical Informatics	2020	include	It is so related to the research topic	Yes	The paper is a systematic review in which points out the GUI and usability in CDSS	WOS
Journal Article	Curran RL,Kukhareva PV,Taft T,Weir CR,Reese TJ,Nanjo C,Rodriguez-Loya S,Martin DK,Warner PB,Shields DE,Flynn MC,Boltax JP,Kawamoto K	Integrated displays to improve chronic disease management in ambulatory care: A SMART on FHIR application informed by mixed-methods user testing	Journal of the American Medical Informatics Association	2020	include	it evaluates the HCI in a CDSS.	No	This paper explains some other aspects of EHR not the CDSS environment	WOS
Journal Article	Van Camp PJ,Kirkendall ES,Hagedorn PA,Minich T,Kouril M,Spooner SA,Gecili E,Dexheimer JW,Harper MB,Hoffman JM,Zorc JJ	Feedback at the Point of Care to Decrease Medication Alert Rates in an Electronic Health Record	Pediatric Emergency Care	2020	exclude	It is not related to the HCI			WOS
Journal Article	Holland WC,Nath B,Li F,Maciejewski K,Paek H,Dziura J,Rajeevan H,Lu CC,Katsovich L,D'Onofrio G,Melnick ER	Interrupted Time Series of User-centered Clinical Decision Support Implementation for Emergency Departmentâ€“initiated Buprenorphine for Opioid Use Disorder	Academic Emergency Medicine	2020	exclude	It is not related to evaluating HCI aspects.			WOS
Journal Article	Jung SY,Hwang H,Lee K,Lee HY,Kim E,Kim M,Cho IY	Barriers and facilitators to implementation of medication decision support systems in electronic medical records: Mixed methods approach based on structural equation modeling and qualitative analysis	JMIR Medical Informatics	2020	exclude	It is not included the HCI topics			WOS
Journal Article	Ye J	The impact of electronic health record-integrated patient-generated health data on clinician burnout	Journal of the American Medical Informatics Association	2021	exclude	it just explains the impact of patient generated health data on the doctors burnout			WOS
Journal Article	Dymek C,Kim B,Melton GB,Payne TH,Singh H,Hsiao CJ	Building the evidence-base to reduce electronic health record-related clinician burden	Journal of the American Medical Informatics Association	2021	exclude	It just discusses the usability dimenssion.			WOS
Conference Paper	Berg H,Henriksson A,Fors U,Dalianis H	De-identification of clinical text for secondary use: Research issues		2021	exclude	It is not about the HCI or CDSS			WOS
Journal Article	Joseph AL,Borycki EM,Kushniruk AW	Alert fatigue and errors caused by technology: A scoping review and introduction to the flow of cognitive processing model	Knowledge Management and E-Learning	2021	exclude	it is not included the DSS and HCI issues.			WOS
Journal Article	McGinn T,Feldstein DA,Barata I,Heineman E,Ross J,Kaplan D,Richardson S,Knox B,Palm A,Bullaro F,Kuehnel N,Park L,Khan S,Eithun B,Berger RP	Dissemination of child abuse clinical decision support: Moving beyond a single electronic health record	International Journal of Medical Informatics	2021	exclude	It does not discuss the usability of the EMR or eHealth			WOS
Journal Article	Semanik MG,Kleinschmidt PC,Wright A,Willett DL,Dean SM,Saleh SN,Co Z,Sampene E,Buchanan JR	Impact of a problem-oriented view on clinical data retrieval	Journal of the American Medical Informatics Association	2021	exclude	It does not include CDSS isues			WOS
Journal Article	Sheikh A,Anderson M,Albala S,Casadei B,Franklin BD,Richards M,Taylor D,Tibble H,Mossialos E	Health information technology and digital innovation for national learning health and care systems	The Lancet Digital Health	2021	exclude	It does not explain the CDSS or HCI issues			WOS
Journal Article	Thayer JG,Ferro DF,Miller JM,Karavite D,Grundmeier RW,Utidjian L,Zorc JJ	Human-centered development of an electronic health record-embedded, interactive information visualization in the emergency department using fast healthcare interoperability resources	Journal of the American Medical Informatics Association	2021	exclude	It is not OPEN source			WOS
Journal Article	Negro-Calduch E,Azzopardi-Muscat N,Krishnamurthy RS,Novillo-Ortiz D	Technological progress in electronic health record system optimization: Systematic review of systematic literature reviews	International Journal of Medical Informatics	2021	exclude	Not explain CDSS or usability aspects			WOS
Journal Article	Gold R,Sheppler C,Hessler D,Bunce A,Cottrell E,Yosuf N,Pisciotta M,Gunn R,Leo M,Gottlieb L	Using electronic health record-based clinical decision support to provide social risk-informed care in community health centers: Protocol for the design and assessment of a clinical decision support tool	JMIR Research Protocols	2021	include	It has included both HCI and CDSS issues.	No	The paper does not mention the HCL elements relevant to CDSS environment	WOS
Journal Article	Ahn I,Gwon H,Kang H,Kim Y,Seo H,Choi H,Cho HN,Kim M,Jun TJ,Kim YH	Machine learning-based hospital discharge prediction for patients with cardiovascular diseases:development and usability study	JMIR Medical Informatics	2021	exclude	The assessment which has been done is not related to the HCI issue			WOS
Journal Article	Manyazewal T,Woldeamanuel Y,Blumberg HM,Fekadu A,Marconi VC	The potential use of digital health technologies in the African context: a systematic review of evidence from Ethiopia	npj Digital Medicine	2021	exclude	It doea not cover HCI issues			WOS
Journal Article	Nair SS,Li C,Doijad R,Nagy P,Lehmann H,Kharrazi H	A scoping review of knowledge authoring tools used for developing computerized clinical decision support systems	JAMIA Open	2021	exclude	It doea not cover the HCI or usabilities concepts			WOS
Journal Article	Kazemi P,Lau F,Matava C,Simpao AF	An Environmental Scan of Anesthesia Information Management Systems in the American and Canadian Marketplace	Journal of Medical Systems	2021	exclude	It does not discuss the HCI or CDSS			WOS
Journal Article	Larsen K,Akindele B,Head H,Evans R,Mehta P,Hlatky Q,Krause B,Chen S,King D	Developing a User-Centered Digital Clinical Decision Support App for Evidence-Based Medication Recommendations for Type 2 Diabetes Mellitus: Prototype User Testing and Validation Study	JMIR Human Factors	2022	include	The paper has discussed both aspects.	No	It does not describe the factors related to HCI in CDSS systems	WOS
Journal Article	Salillari G,Rappoport N	Comparison of Classification with Reject Option Approaches on MIMIC-IV Dataset	Lecture Notes in Computer Science (including subseries Lecture Notes in Artificial Intelligence and Lecture Notes in Bioinformatics)	2022	exclude	It does not inculde not HCI, not CDSS			WOS
Conference Paper	Ramchand S,Tsang G,Cole D,Xie X	RetainEXT: Enhancing Rare Event Detection and Improving Interpretability of Health Records using Temporal Neural Networks		2022	exclude	It has not included the HCI aspect			WOS
Journal Article	Shields C,Cunningham SG,Wake DJ,Fioratou E,Brodie D,Philip S,Conway NT	User-Centered Design of A Novel Risk Prediction Behavior Change Tool Augmented With an Artificial Intelligence Engine (MyDiabetesIQ): A Sociotechnical Systems Approach	JMIR Human Factors	2022	include	It is compltely related to HCI and CDSS issues in EMR	Yes	This paper contains a AI engine to detect dianets and through think aloud survey in a focus group some HCI elements have been ditected.	WOS
Journal Article	Ackermann K,Baker J,Green M,Fullick M,Varinli H,Westbrook J,Li L	Computerized Clinical Decision Support Systems for the Early Detection of Sepsis Among Adult Inpatients: Scoping Review	Journal of Medical Internet Research	2022	exclude	It does not explain the HCI aspects			WOS
Journal Article	McGuckin T,Crick K,Myroniuk TW,Setchell B,Yeung RO,Campbell-Scherer D	Understanding challenges of using routinely collected health data to address clinical care gaps: A case study in Alberta, Canada	BMJ Open Quality	2022	exclude	It is not realted to HCI nor CDSS			WOS
Journal Article	Valenzuela W,Balsiger F,Wiest R,Scheidegger O	Medical-Blocks-A Platform for Exploration, Management, Analysis, and Sharing of Data in Biomedical Research: System Development and Integration Results	JMIR Formative Research	2022	exclude	It is not about HCI nor CDSS			WOS
Journal Article	Jacobsohn GC,Leaf M,Liao F,Maru AP,Engstrom CJ,Salwei ME,Pankratz GT,Eastman A,Carayon P,Wiegmann DA,Galang JS,Smith MA,Shah MN,Patterson BW	Collaborative design and implementation of a clinical decision support system for automated fall-risk identification and referrals in emergency departments	Healthcare	2022	include	The paper have explained abouth both HCI and CDSS	Yes	This study includes identified usability problems with their solutions	WOS
Journal Article	Cho H,Keenan G,Madandola OO,Dos Santos FC,Macieira TG,Bjarnadottir RI,Priola KJ,Lopez KD	Assessing the Usability of a Clinical Decision Support System: Heuristic Evaluation	JMIR Human Factors	2022	include	It is pretty explaines the HCI effect on CDSS	Yes	Through some sverity score the study introduces some HCI factors	WOS
Conference Paper	Zhang M,Ehrmann D,Mazwi M,Eytan D,Ghassemi M,Chevalier F	Get To The Point! Problem-Based Curated Data Views To Augment Care For Critically Ill Patients		2022	include	A part of this paper discusses the usability issue of the CDSS	No	This paper does not descibes the HCI elements in CDSS systems	WOS
Journal Article	Garabedian PM,Gannon MP,Aaron S,Wu E,Burns Z,Samal L	Human-centered design of clinical decision support for management of hypertension with chronic kidney disease	BMC Medical Informatics and Decision Making	2022	include	This paper discusses the user-center design approach for improving detection of Hypertension	Yes	it discusses the human center design of the alert system and its important elements	WOS
Journal Article	Moon KJ,Son CS,Lee JH,Park M	The development of a web-based app employing machine learning for delirium prevention in long-term care facilities in South Korea	BMC Medical Informatics and Decision Making	2022	exclude	This paper just focuses on delirium patients			WOS
Journal Article	Goldstein JE,Guo X,Swenor BK,Boland MV,Smith K	Using Electronic Clinical Decision Support to Examine Vision Rehabilitation Referrals and Practice Guidelines in Ophthalmology	Translational Vision Science and Technology	2022	exclude	It is not related to HCI concepts			WOS
Journal Article	Pernencar C,Saboia I,Dias JC	How Far Can Conversational Agents Contribute to IBD Patient Health Careâ€”A Review of the Literature	Frontiers in Public Health	2022	exclude	The paper does not discuss the HCI concept			WOS
Journal Article	Nanji KC,Garabedian PM,Langlieb ME,Rui A,Tabayoyong LL,Sampson M,Deng H,Boxwala A,Minehart RD,Bates DW	Usability of a perioperative medication-related clinical decision support software application: a randomized controlled trial	Journal of the American Medical Informatics Association	2022	exclude	It is not open source			WOS
Journal Article	Seagull FJ,Lanham MS,Pomorski M,Callahan M,Jones EK,Barnes GD	Implementing evidence-based anticoagulant prescribing: User-centered design findings and recommendations	Research and Practice in Thrombosis and Haemostasis	2022	include	It is directly discusses the HCI aspects and indirectly has pionted to the CDSS	No	It does not describe the factors related to HCI in CDSS systems	WOS
Journal Article	Yoo J,Lee J,Min JY,Choi SW,Kwon JM,Cho I,Lim C,Choi MY,Cha WC	Development of an Interoperable and Easily Transferable Clinical Decision Support System Deployment Platform: System Design and Development Study	Journal of Medical Internet Research	2022	exclude	It does not talk abot HCI aspects			WOS
Journal Article	Nazir T,Mushhood Ur Rehman M,Asghar MR,Kalia JS	Artificial intelligence assisted acute patient journey	Frontiers in Artificial Intelligence	2022	include	It explains the AI and user experience issues	No	this paper does not explain the HCI elements	WOS
Journal Article	Lumbreras AG,Reese TJ,Del Fiol G,Tan MS,Butler JM,Hurwitz JT,Brown M,Kawamoto K,Thiess H,Wright M,Malone DC	Shared Decision-Making for Drug-Drug Interactions: Formative Evaluation of an Anticoagulant Drug Interaction	JMIR Formative Research	2022	include	It discusses both CDSS and HCI	No	This paper does not include the excat HCI elements in the CDSS systems	WOS
Journal Article	Kong HJ,Eom SH,Yoo JY,Lee JH	Identification of 130 Dental Implant Types Using Ensemble Deep Learning	International Journal of Oral and Maxillofacial Implants	2023	exclude	It is not about HCI or useability issues			WOS
Journal Article	Biro J,Linder C,Neyens D	The Effects of a Health Care Chatbot's Complexity and Persona on User Trust, Perceived Usability, and Effectiveness: Mixed Methods Study	JMIR Human Factors	2023	exclude	Although it is related to the usability of the system, it doesnÂ´t include the CDSS			WOS
Journal Article	Afshar M,Adelaine S,Resnik F,Mundt MP,Long J,Leaf M,Ampian T,Wills GJ,Schnapp B,Chao M,Brown R,Joyce C,Sharma B,Dligach D,Burnside ES,Mahoney J,Churpek MM,Patterson BW,Liao F	Deployment of Real-time Natural Language Processing and Deep Learning Clinical Decision Support in the Electronic Health Record: Pipeline Implementation for an Opioid Misuse Screener in Hospitalized Adults	JMIR Medical Informatics	2023	include	Both HCI and CDSS issues	No	It explain about deep learning and natural langauge not HCI topics	WOS
Journal Article	He Y,Zamani E,Yevseyeva I,Luo C	Artificial Intelligenceâ€“Based Ethical Hacking for Health Information Systems: Simulation Study	Journal of Medical Internet Research	2023	exclude	It is about the attecks and hacking issues			WOS
Journal Article	Shear K,Rice H,Garabedian PM,Bjarnadottir R,Lathum N,Horgas AL,Harle CA,Dykes PC,Lucero R	Usability Testing of an Interoperable Computerized Clinical Decision Support Tool for Fall Risk Management in Primary Care	Applied Clinical Informatics	2023	exclude	Not Open source			WOS
Journal Article	Benoit B,FrÃ©dÃ©ric B,Jean-Charles D	Current state of dental informatics in the field of health information systems: a scoping review	BMC Oral Health	2022	exclude	It is not related to CDSS nor HCI			WOS
Journal Article	Schepart A,Burton A,Durkin L,Fuller A,Charap E,Bhambri R,Ahmad FS	Artificial intelligenceâ€“enabled tools in cardiovascular medicine: A survey of current use, perceptions, and challenges	Cardiovascular Digital Health Journal	2023	include	This paper discusses the insufficient usability in AI.	Yes	This paper discusses the usbility elemnets in medical AI systems	WOS
Journal Article	Lintvedt O,Marco-Ruiz L,Pedersen R	User Satisfaction with Recently Deployed Electronic Health Records	Studies in health technology and informatics	2023	include	About the user satisfication and also CDSS	No	This paper explains just HCI elements just in EHR not CDSS or AI systems	WOS
Journal Article	Yasini M,Rausch D,Marin L,Hochheim I,Singh Dhillon N,Dahlweid M	Towards a Clinically Meaningful Model to Structure the Development of Interoperable Order Sets, Applicable to the Point of Care in Any EMR	Studies in health technology and informatics	2023	include	Talks about the recent change in the interface and its effect on CDSS	No	Lack of HCI or usability effective elements	WOS
Journal Article	Macias CG,Remy KE,Barda AJ	Utilizing big data from electronic health records in pediatric clinical care	Pediatric Research	2023	exclude	It is related to using big data to improve CDSS NOT HCI aspects			WOS
Journal Article	Fadahunsi KP,Wark PA,Mastellos N,Neves AL,Gallagher J,Majeed A,Webster A,Smith A,Choo-Kang B,Leon C,Edwards C,O'Shea C,Heitz E,Kayode OV,Nash M,Kowalski M,Jiwani M,O'Callaghan ME,Zary N,Henderson N,Chavannes NH,ÄŒivljak R,Olubiyi OA,Mahapatra P,Panday RN,Oriji SO,Fox TE,Faint V,Car J	Assessment of Clinical Information Quality in Digital Health Technologies: International eDelphi Study	Journal of Medical Internet Research	2022	exclude	It is not about the usability aspects			WOS
Journal Article	Saman DM,Allen CI,Freitag LA,Harry ML,Sperl-Hillen JM,Ziegenfuss JY,Haapala JL,Crain AL,Desai JR,Ohnsorg KA,O'Connor PJ	Clinician perceptions of a clinical decision support system to reduce cardiovascular risk among prediabetes patients in a predominantly rural healthcare system	BMC Medical Informatics and Decision Making	2022	include	It explains the user experience effects on improving the CDSS	No	This does not include the HCI elemets in CDSS systems	WOS
Journal Article	Chan CT,Carlson J,Lee T,Vo M,Nasr A,Hart-Cooper G	Usability and Utility of Human Immunodeficiency Virus Pre-exposure Prophylaxis Clinical Decision Support to Increase Knowledge and Pre-exposure Prophylaxis Initiations among Pediatric Providers	Applied Clinical Informatics	2022	exclude	It does not discuss the effect of HCI aspects on CDSS			WOS
Journal Article	Seo S,Kang J,Eom IH,Song H,Park JH,Lee Y,Lee H	Visual classification of pressure injury stages for nurses: A deep learning model applying modern convolutional neural networks	Journal of Advanced Nursing	2023	exclude	It does not talk about HCI aspects nor CDSS			WOS
Journal Article	Schnipper JL,Linder JA,Palchuk MB,Einbinder JS,Li Q,Postilnik A,Middleton B	"Smart Forms" in an Electronic Medical Record: documentation-based clinical decision support to improve disease management	Journal of the American Medical Informatics Association : JAMIA	2008	exclude	This paper does not describe the HCI aspects			WOS
Journal Article	Bologva EV,Prokusheva DI,Krikunov AV,Zvartau NE,Kovalchuk SV	Human-Computer Interaction in Electronic Medical Records: From the Perspectives of Physicians and Data Scientists	Procedia Computer Science	2016	include	It has been discusses both HCI and CDSS.	Yes	This study introduces some of clissified HCI mistakes in CDSS	WOS
Journal Article	Bolgva E,Zvartau N,Kovalchuk S,Balakhontseva M,Metsker O	Improving Electronic Medical Records with Support of Human Computer Interaction in Medical Information Systems	Procedia Computer Science	2017	include	It is included both HCI and CDSS	Yes	This article describes the HCI elements in EMR and CDSS process	WOS
Book Chapter	Gong Y,Kang H	Usability and Clinical Decision Support		2016	include	This paper includes both aspects: HCI and CDSS	Yes	This book completely describes all aspects of usability issues in CDSS	WOS
Journal Article	Craig KJ,Willis C,Gruen D,Rhee K,Jackson GP	The burden of the digital environment: a systematic review on organization-directed workplace interventions to mitigate physician burnout	JOURNAL OF THE AMERICAN MEDICAL INFORMATICS ASSOCIATION	2021	include	This article explains both HCI and CDSS aspects	No	This paper just discusses the burout issues in implemeting EMR not its effect on CDSS	WOS
Journal Article	Flores E,Salinas JM,Blasco A,Lopez-Garrigos M,Torreblanca R,Carbonell R,Martinez-Racaj L,Salinas M	Clinical Decision Support systems: A step forward in establishing the clinical laboratory as a decision maker hubA CDS system protocol implementation in the clinical laboratory	COMPUTATIONAL AND STRUCTURAL BIOTECHNOLOGY JOURNAL	2023	exclude	The paper is not related to HCI aspcts.			WOS
Journal Article	Ruiz Signorelli G,Lehocki F,Fernandez MM,O'Neill G,O'Connor D,Brennan L,Monteiro-Guerra F,Rivero-Rodriguez A,Hors-Fraile S,Munoz-Penas J,Dalmau MB,Ll JM,Oliveira RB,Mrinakova B,Putekova S,Muro N,Zambrana F,Garcia-Gomez JM	A Research Roadmap: Connected Health as an Enabler of Cancer Patient Support	JOURNAL OF MEDICAL INTERNET RESEARCH	2019	exclude	This paper does not explain about HCI or usability topics			WOS
Conference Paper	Croll J	Testing for Usability Is Not Enough: Why Clinician Acceptance of Health Information Systems Is also Crucial for Successful Implementation		2010	exclude	The paper is not related to CDSS system and just describes the HIS			WOS
Journal Article	Besculides M,Mazumdar M,Phlegar S,Freeman R,Wilson S,Joshi H,Kia A,Gorbenko K	Implementing a Machine Learning Screening Tool for Malnutrition: Insights From Qualitative Research Applicable to Other Machine Learning-Based Clinical Decision Support Systems	JMIR FORMATIVE RESEARCH	2023	include	This article includes both HCI nad CDSS aspects	Yes	This study explains some usability axioms in Nutritional CDSS	WOS
Journal Article	Bidargaddi N,van Kasteren Y,Musiat P,Kidd M	Developing a Third-Party Analytics Application Using Australia's National Personal Health Records System: Case Study	JMIR MEDICAL INFORMATICS	2018	exclude	This paper is about PHR technology and its benefits and does not discuss the CDSS topics or even HCI aspects			WOS
Conference Paper	Meixner G,Thiels N,Haschler I,Wicht A,Klein U	Smart transplantation - Fever of unknown origin after Stem Cell Transplantation as a model for a knowledge-based decision support system in medicine		2008	exclude	It is not open source			WOS
Conference Paper	Dulera J,Ghosalkar R,Bagchi A,Makhijani K,Giri N	Forecasting Trends of Tuberculosis in India using Artificial Intelligence and Machine Learning		2021	exclude	The paper does not included the HCI aspect			WOS
Conference Paper	Meixner G,Thiels N,Klein U	SmartTransplantation - Allogeneic stem cell transplantation as a model for a medical expert system		2007	exclude	It is not open source			WOS
Journal Article	Muller L,Srinivasan A,Abeles SR,Rajagopal A,Torriani FJ,Aronoff-Spencer E	A Risk-Based Clinical Decision Support System for Patient-Specific Antimicrobial Therapy (iBiogram): Design and Retrospective Analysis	JOURNAL OF MEDICAL INTERNET RESEARCH	2021	exclude	Lack of HCI topics			WOS
Journal Article	Razmak J,Belanger CH,Farhan W	Managing patients' data with clinical decision support systems: a factual assessment	JOURNAL OF DECISION SYSTEMS	2018	exclude	This paper is not include the HCI aspect			WOS
Journal Article	Solares JR,Raimondi FE,Zhu Y,Rahimian F,Canoy D,Tran J,Gomes AC,Payberah AH,Zottoli M,Nazarzadeh M,Conrad N,Rahimi K,Salimi-Khorshidi G	Deep learning for electronic health records: A comparative review of multiple deep neural architectures	JOURNAL OF BIOMEDICAL INFORMATICS	2020	exclude	It is not related to HCI topics			WOS
Journal Article	Jeffery AD,Novak LL,Kennedy B,Dietrich MS,Mion LC	Participatory design of probability-based decision support tools for in-hospital nurses	JOURNAL OF THE AMERICAN MEDICAL INFORMATICS ASSOCIATION	2017	exclude	This paper deas not disscus the HCI aspect			WOS
Conference Paper	Mueller H,Reihs R,Posch AE,Kremer A,Ulrich D,Zatloukal K	Data Driven GUI Design and Visualization for a NGS based Clinical Decision Support System		2016	include	It is included both aspects: HCI and CDSS	No	The paper describes some factors just related to NGS systems without its effect on CDSS	WOS
Journal Article	Ul Alam M,Rahmani R	FedSepsis: A Federated Multi-Modal Deep Learning-Based Internet of Medical Things Application for Early Detection of Sepsis from Electronic Health Records Using Raspberry Pi and Jetson Nano Devices	SENSORS	2023	exclude	Lack of HCI topics			WOS
Journal Article		A Clinical Decision Support System (KNOWBED) to Integrate Scientific Knowledge at the Bedside: Development and Evaluation Study	JMIR Med Inform	2021	include	This atricle includes HCI and CDSS concepts	No	This paper does not mention the usability elements which are ralted to CDSS environments	WOS
Journal Article	Dixon BE,Simonaitis L,Goldberg HS,Paterno MD,Schaeffer M,Hongsermeier T,Wright A,Middleton B	A pilot study of distributed knowledge management and clinical decision support in the cloud	ARTIFICIAL INTELLIGENCE IN MEDICINE	2013	exclude	Lack of HCI concepts			WOS
Journal Article	Chien SC,Chen YL,Chien CH,Chin YP,Yoon CH,Chen CY,Yang HC,Li YC	Alerts in Clinical Decision Support Systems (CDSS): A Bibliometric Review and Content Analysis	HEALTHCARE	2022	include	The paper is included the CDSS and system utility and usability	No	This study does not explain theHCI axioms that effect CDSS	WOS
Conference Paper	Klausner S,Entacher K,Kranzer S,Flamm M,Soennichsen A,Fritsch G	ProPath - A Guideline Based Software for the Implementation into the Medical Environment		2014	exclude	This study does describe the HCI or CDSS topics			WOS
Journal Article	Scott IA,Sullivan C,Staib A	Going digital: a checklist in preparing for hospital-wide electronic medical record implementation and digital transformation	AUSTRALIAN HEALTH REVIEW	2019	exclude	This paper is not about CDSS or HCI topics			WOS
Journal Article	Li X,Sun S,Tang T,Lu J,Zhang L,Yin J,Geng Q,Wu Y	Construction of a knowledge graph for breast cancer diagnosis based on Chinese electronic medical records: development and usability study	BMC MEDICAL INFORMATICS AND DECISION MAKING	2023	exclude	This study does not describes HCI aspects			WOS
Journal Article	Goh WP,Tao X,Zhang J,Yong J	Decision support systems for adoption in dental clinics: A survey	KNOWLEDGE-BASED SYSTEMS	2016	exclude	This article does nor describe the HCI topics			WOS
Journal Article	Hussain I M,Nelson AM,Yeung BG,Sukumar L,Zheng K	How the presentation of patient information and decision-support advisories influences opioid prescribing behavior: A simulation study	JOURNAL OF THE AMERICAN MEDICAL INFORMATICS ASSOCIATION	2020	include	This paper explains both aspects: CDSS and HCI	No	This paper does not contain the HCI elements that may effect on CDSS	WOS
Journal Article	Herrick DB,Nakhasi A,Nelson B,Rice S,Abbott PA,Tehrani AS,Rothman RE,Lehmann HP,Newman-Toker DE	Usability characteristics of self-administered computer-assisted interviewing in the emergency department	APPLIED CLINICAL INFORMATICS	2013	exclude	This paper does not disscus the CDSS systems			WOS
Journal Article	Tung TH,DeLaurentis P,Sinner JA,Scanlon MC,Yih Y	Physical and information workflow mapping of vancomycin therapeutic drug management: A single site case study revealing potential gaps in the process	JOURNAL OF MEDICAL SYSTEMS	2021	exclude	This paper does not discuss HCI asects			WOS
Journal Article	Diaz Ochoa JG,Maier L,Csiszar O	Bayesian logical neural networks for human-centered applications in medicine	FRONTIERS IN BIOINFORMATICS	2023	exclude	This paper does not discuss the HCI topics			WOS
Journal Article	He X,Peng C,Xu Y,Zhang Y,Wang Z	Global Scientific Research Landscape on Medical Informatics From 2011 to 2020: Bibliometric Analysis	JMIR MEDICAL INFORMATICS	2022	exclude	Lack of HCI topics			WOS
Conference Paper	Rafael Almeida J,Oliveira JL	GenericCDSS - A Generic Clinical Decision Support System		2019	include	This article discusses the user interface improvement in CDSS	No	This study is related to the cloud technology used in CDSS	WOS
Journal Article	Humphrey KE,Mirica M,Phansalkar S,Ozonoff A,Harper MB	Clinician Perceptions of Timing and Presentation of Drug-Drug Interaction Alerts	APPLIED CLINICAL INFORMATICS	2020	exclude	This study does not include HCI or CDSS topics			WOS
Journal Article	Long J,Yuan MJ,Poonawala R	An Observational Study to Evaluate the Usability and Intent to Adopt an Artificial Intelligence-Powered Medication Reconciliation Tool	INTERACTIVE JOURNAL OF MEDICAL RESEARCH	2016	include	It is disscuses both HCI and AI aspects	Yes	This paper describes some effective HCI elements through en heuristic evaluation in the CDSS	WOS
Journal Article	Miller A,Moon B,Anders S,Walden R,Brown S,Montella D	Integrating computerized clinical decision support systems into clinical work: A meta-synthesis of qualitative research	INTERNATIONAL JOURNAL OF MEDICAL INFORMATICS	2015	include	This study is related to HCI and CDSS topics	No	This study does not include some axioms that impacts HCI aspects	WOS
Journal Article	Richter JG,Chehab G,Schwartz C,Ricken E,Tomczak M,Acar H,Gappa H,Velasco CA,Rosengren P,Povilionis A,Schneider M,Thestrup J	The PICASO cloud platform for improved holistic care in rheumatoid arthritis treatment-experiences of patients and clinicians	ARTHRITIS RESEARCH & THERAPY	2021	include	This paper indirectly, discusses the HCI and CDSS topics	Yes	It mentions some HCI axioms which sould be considered during usbility evaluation	WOS
Conference Paper	Rahimi N,Ibarra M	A Review of Multiple User Center Design Methods for New Product Development in Smart and Connected Health Applications		2014	exclude	Althoug the CDSS has been mentioned in the keywords, the paper is not abot the CDSS.			WOS
Journal Article	Belli HM,Troxel AB,Blecker SB,Anderman J,Wong C,Martinez TR,Mann DM	A Behavioral Economics-Electronic Health Record Module to Promote Appropriate Diabetes Management in Older Adults: Protocol for a Pragmatic Cluster Randomized Controlled Trial	JMIR RESEARCH PROTOCOLS	2021	include	This paper describes both HCI and CDSS aspects	No	This article just investigates the user testing an HER	WOS
Journal Article	Dullabh P,Heaney-Huls K,Chiao A,Callaham M,Desai P,Gauthreaux N,Kashyap N,Lobach D,Boxwala A	Implementation and evaluation of an electronic health record-integrated app for postpartum monitoring of hypertensive disorders of pregnancy using patient-contributed data collection	JAMIA OPEN	2023	include	It is included both HCI and CDSS concepts	No	This paper does not describe the HCI elements which may effect on CDSS. It describes some issues pertaining to EHR	WOS
Journal Article	Cheung JL,Paolucci N,Price C,Sykes J,Gupta S,Network CR	A system uptake analysis and GUIDES checklist evaluation of the Electronic Asthma Management System: A point-of-care computerized clinical decision support system	JOURNAL OF THE AMERICAN MEDICAL INFORMATICS ASSOCIATION	2020	include	The study describes the HCI and CDSS aspects	No	This study does not explain about HCI or usbility axioms related to CDSS ambient	WOS
Journal Article	Jones W,Drake C,Mack D,Reeder B,Trautner B,Wald HL	Developing Mobile Clinical Decision Support for Nursing Home Staff Assessment of Urinary Tract Infection using Goal-Directed Design	APPLIED CLINICAL INFORMATICS	2017	include	This paper descibes bothconcepts: HCI and CDSS	Yes	In one part of this paper some HCI factors relevant to Mobile CDSS	WOS
Journal Article	Jones NW,Song SL,Thomasian N,Samuels EA,Ranney ML	Behavioral Health Decision Support Systems and User Interface Design in the Emergency Department	APPLIED CLINICAL INFORMATICS	2023	exclude	It is not open source			WOS
Journal Article	Kindler H,Baranov AE,Fliedner TM,Mall H,Engelke A,Densow D	Internet-based physician's workbench as user interface for a central medical case repository	METHODS OF INFORMATION IN MEDICINE	1999	exclude	The paper does not discuss the HCI topics			WOS
Journal Article	Baysari MT,Van Dort BA,Zheng WY,Li L,Hilmer S,Westbrook J,Day R	Prescribers' reported acceptance and use of drug-drug interaction alerts: An Australian survey	HEALTH INFORMATICS JOURNAL	2022	exclude	This study is not included the HCI or CDSS topics			WOS
Journal Article	Keszthelyi D,Gaudet-Blavignac C,Bjelogrlic M,Lovis C	Patient Information Summarization in Clinical Settings: Scoping Review	JMIR MEDICAL INFORMATICS	2023	exclude	This study does not describe CDSS aspect			WOS
Journal Article	Pantazi SV,Kushniruk A,Moehr JR	The usability axiom of medical information systems	INTERNATIONAL JOURNAL OF MEDICAL INFORMATICS	2006	include	The article has discussed the usability topics directly and has explained CDSS aspect indirectly	Yes	This paper mentions some HCI axioms that are pertaing to the CDSS and nedical information systems	WOS
Journal Article	McNeely J,Adam A,Rotrosen J,Wakeman SE,Wilens TE,Kannry J,Rosenthal RN,Wahle A,Pitts S,Farkas S,Rosa C,Peccoralo L,Waite E,Vega A,Kent J,Craven CK,Kaminski TA,Firmin E,Isenberg B,Harris M,Kushniruk A,Hamilton L	Comparison of Methods for Alcohol and Drug Screening in Primary Care Clinics	JAMA NETWORK OPEN	2021	exclude	The paper is not about CDSS and HCI concepts			WOS
Journal Article	Jeffery AD,Reale C,Faiman J,Borkowski V,Beebe R,Matheny ME,Anders S	Inpatient nurses' preferences and decisions with risk information visualization	JOURNAL OF THE AMERICAN MEDICAL INFORMATICS ASSOCIATION	2023	include	It is included both HCI and CDSS	No	It does not include the HCI elements related to CDSS concepts	WOS
Journal Article	Catalani C,Green E,Owiti P,Keny A,Diero L,Yeung A,Israelski D,Biondich P	A Clinical Decision Support System for Integrating Tuberculosis and HIV Care in Kenya: A Human-Centered Design Approach	PLOS ONE	2014	include	This study expresses aboth the HCI aspect and also CDSS topics	No	This study does not explain HCI axioms related to CDSS environments	WOS
Journal Article	Parra-Calderon CL,Roman-Villaran E,Alvarez-Romero C,Escobar-Rodriguez GA,Martinez-Brocca MA,Martinez-Garcia A,Garcia-Garcia JA,Escalona-Cuaresma MJ	A prospective observational concordance study to evaluate computational model-driven clinical practice guidelines for Type 2 diabetes mellitus	INTERNATIONAL JOURNAL OF MEDICAL INFORMATICS	2023	exclude	Lack of HCI topics			WOS
Journal Article	Miller K,Mosby D,Capan M,Kowalski R,Ratwani R,Noaiseh Y,Kraft R,Schwartz S,Weintraub WS,Arnold R	Interface, information, interaction: a narrative review of design and functional requirements for clinical decision support	JOURNAL OF THE AMERICAN MEDICAL INFORMATICS ASSOCIATION	2018	include	The paper discusses both aspect (HCI and CDSS) very well	Yes	This is a kind of document review to identify HCI elements in CDSS	WOS
Journal Article	Falcetta FS,de Almeida FK,Lemos JC,Goldim JR,da Costa CA	Automatic documentation of professional health interactions: A systematic review	ARTIFICIAL INTELLIGENCE IN MEDICINE	2023	exclude	This paper does not include CDSS aspect, in addition, indiectlu discusses HCI topics			WOS
Journal Article	Lakshmanan M,Mala GS	Merkle tree-blockchain-assisted privacy preservation of electronic medical records on offering medical data protection through hybrid heuristic algorithm	KNOWLEDGE AND INFORMATION SYSTEMS	2023	exclude	This paper is about applying blockchain technology in EMR withouta and it is not about HCI concepts			WOS
Journal Article	Erturkmen GB,Yuksel M,Sarigul B,Arvanitis TN,Lindman P,Chen R,Zhao L,Sadou E,Bouaud J,Traore L,Teoman A,Keung SN,Despotou G,de Manuel E,Verdoy D,de Blas A,Gonzalez N,Lilja M,von Tottleben M,Beach M,Marguerie C,Klein GO,Kalra D	A Collaborative Platform for Management of Chronic Diseases via Guideline-Driven Individualized Care Plans	COMPUTATIONAL AND STRUCTURAL BIOTECHNOLOGY JOURNAL	2019	exclude	The paper does not desciribe the HCI aspects			WOS
Journal Article	Bolgova KV,Kovalchuk SV,Balakhontceva MA,Zvartau NE,Metsker OG	Human Computer Interaction During Clinical Decision Support With Electronic Health Records Improvement	INTERNATIONAL JOURNAL OF E-HEALTH AND MEDICAL COMMUNICATIONS	2020	include	It includes both HCI and CDSS aspects	Yes	This paper completely define some HCI elements that can effect CDSS	WOS
Journal Article	Abbott PA,Weinger MB	Health information technology:Fallacies and Sober realities - Redux A homage to Bentzi Karsh and Robert Wears	APPLIED ERGONOMICS	2020	exclude	It is not reated to CDSS systems			WOS
Conference Paper	Bernonville S,Nies J,Pedersen HG,Guillot B,Maazi M,Berg AL,Sarfati JC,Koutkias V	Three Different Cases of Exploiting Decision Support Services for Adverse Drug Event Prevention		2011	exclude	It is not open source			WOS
Journal Article	Ackermann K,Baker J,Festa M,McMullan B,Westbrook J,Li L	Computerized Clinical Decision Support Systems for the Early Detection of Sepsis Among Pediatric, Neonatal, and Maternal Inpatients: Scoping Review	JMIR MEDICAL INFORMATICS	2022	exclude	It is not related to HCI dimenssion			WOS
Journal Article	Lee L,Williams R,Sheikh A	How does joint procurement affect the design, customisation and usability of a hospital ePrescribing system?	HEALTH INFORMATICS JOURNAL	2016	exclude	Tha paper does not include the CDSS ayatems and just is about medical information systems			WOS
Journal Article	Karhade V A,Schwab JH,Del Fiol G,Kawamoto K	SMART on FHIR in spine: integrating clinical prediction models into electronic health records for precision medicine at the point of care	SPINE JOURNAL	2021	exclude	This study does not discuss the HCI or usablity topics			WOS
Journal Article	Schreier DJ,Lovely JK	Optimizing Clinical Monitoring Tools to Enhance Patient Review by Pharmacists	APPLIED CLINICAL INFORMATICS	2021	exclude	The article is about monitoring system not CDSS and does not include HCI concept			WOS
Journal Article	Kostopoulou O,Porat T,Corrigan D,Mahmoud S,Delaney BC	Diagnostic accuracy of GPs when using an early-intervention decision support system: a high-fidelity simulation	BRITISH JOURNAL OF GENERAL PRACTICE	2017	exclude	Lack of HCI topics.			WOS
Journal Article	Ahmed A,Chandra S,Herasevich V,Gajic O,Pickering BW	The effect of two different electronic health record user interfaces on intensive care provider task load, errors of cognition, and performance	CRITICAL CARE MEDICINE	2011	exclude	It is not open source			WOS
Journal Article	Saleem JJ,Patterson ES,Militello L,Render ML,Orshansky G,Asch SM	Exploring barriers and facilitators to the use of computerized clinical reminders	Journal of the American Medical Informatics Association : JAMIA	2005	exclude	This paper does not mention CDSS topics just EMR systems			WOS
Journal Article	Catho GS,Centemero N,Waldispuehl Suter B,Vernaz N,Portela J,Da Silva S,Valotti R,Coray V,Pagnamenta F,Ranzani A,Piuz MF,Elzi L,Meyer R,Bernasconi ED,Huttner B,Grp CS	How to Develop and Implement a Computerized Decision Support System Integrated for Antimicrobial Stewardship? Experiences From Two Swiss Hospital Systems	FRONTIERS IN DIGITAL HEALTH	2021	include	The paper has discussed both HCI and CDSS topics	No	This article is not related to HCI or usbility elements in CDSS systems	WOS
Journal Article	Colicchio TK,Cimino JJ	Twilighted Homegrown Systems: The Experience of Six Traditional Electronic Health Record Developers in the Post-Meaningful Use Era	APPLIED CLINICAL INFORMATICS	2020	exclude	This paper does not discuss the HCI aspect			WOS
Journal Article	Campion Jr TR,Waitman LR,Lorenzi NM,May AK,Gadd CS	Barriers and facilitators to the use of computer-based intensive insulin therapy	INTERNATIONAL JOURNAL OF MEDICAL INFORMATICS	2011	include	This article discusses both HCI and CDSS topics	No	This study does not discuss HCI factors especially in CDSS systems	WOS
Journal Article	Poonia RC,Gupta MK,Abunadi I,Albraikan AA,Al-Wesabi FN,Hamza MA,Tulasi B	Intelligent Diagnostic Prediction and Classification Models for Detection of Kidney Disease	HEALTHCARE	2022	exclude	The paper does not include the HCI aspect			WOS
Conference Paper	Borycki EM	Technology-Induced Errors: Where Do They Come From and What Can We Do About Them?		2013	exclude	This paper is not included HCI concept			WOS
Journal Article	Solomon J,Dauber-Decker K,Richardson S,Levy S,Khan S,Coleman B,Persaud R,Chelico J,King D,Spyropoulos A,Mcginn T	Integrating Clinical Decision Support Into Electronic Health Record Systems Using a Novel Platform (EvidencePoint): Developmental Study	JMIR FORMATIVE RESEARCH	2023	exclude	This article is not about HCI concepts or CDSS.			WOS
Journal Article	Singh A,Schooley B,Floyd SB,Pill SG,Brooks JM	Patient preferences as human factors for health data recommender systems and shared decision making in orthopaedic practice	FRONTIERS IN DIGITAL HEALTH	2023	include	This article explains about AI and patient's preferences (user experience)	Yes	This article explains some HCI elements in one appication (CDSS type)	WOS
Journal Article	Maatta J,Lindell R,Hayward N,Martikainen S,Honkanen K,Inkala M,Hirvonen P,Martikainen TJ	Diagnostic Performance, Triage Safety, and Usability of a Clinical Decision Support System Within a University Hospital Emergency Department: Algorithm Performance and Usability Study	JMIR MEDICAL INFORMATICS	2023	include	This paper includes both aspect HCI and CDSS aspects	No	It does not introduce some HCI elements which can affect CDSS	WOS
Journal Article	Pierce RP,Eskridge B,Ross B,Wright M,Selva T	Impact of a Vendor-Developed Opioid Clinical Decision Support Intervention on Adherence to Prescribing Guidelines, Opioid Prescribing, and Rates of Opioid-Related Encounters	APPLIED CLINICAL INFORMATICS	2022	exclude	lack of HCI topics			WOS
Journal Article	Guo X,Swenor BK,Smith K,Boland MV,Goldstein JE	Developing an Ophthalmology Clinical Decision Support System to Identify Patients for Low Vision Rehabilitation	TRANSLATIONAL VISION SCIENCE & TECHNOLOGY	2021	include	It is included both HCI and CDSS aspects	No	This paper does not include the excat HCI elements in the CDSS systems	WOS
Journal Article	Pennington JW,Karavite DJ,Krause EM,Miller J,Bernhardt BA,Grundmeier RW	Genomic decision support needs in pediatric primary care	JOURNAL OF THE AMERICAN MEDICAL INFORMATICS ASSOCIATION	2017	exclude	The paper does not disscus the HCI aspect			WOS
Journal Article	Klumpp M,Hanelt A,Greve M,Kolbe LM,Tofangchi S,Boehrnsen F,Jakob J,Kaczmarek S,Boersting I,Ehmke C,Duesing H,Juhra C	Accelerating the Front End of Medicine: Three Digital Use Cases and HCI Implications	HEALTHCARE	2022	include	This paper covers both HCI and CDSS topics	Yes	It introduces some HCI axioms related to front end in CDSS	WOS
Conference Paper	Zuehlke D,Meixner G,Klein U	SMART MEDICAL SOFTWARE SYSTEMS FOR DUMMIES? The Case for a User-centered Systems Design		2010	include	The study describes both HCI and AI aspects of the medical information system	No	It does not introduce some HCI elements which can affect CDSS	WOS
Journal Article	Hur EY,Jin Y,Jin T,Lee SM	Development and Evaluation of the Automated Risk Assessment System for Catheter-Associated Urinary Tract Infection	CIN-COMPUTERS INFORMATICS NURSING	2019	exclude	It is not inculded the HCI topics			WOS
Journal Article	Bin Zaman S,Khan RK,Evans RG,Thrift AG,Maddison R,Islam SM	Exploring Barriers to and Enablers of the Adoption of Information and Communication Technology for the Care of Older Adults With Chronic Diseases: Scoping Review	JMIR AGING	2022	exclude	This paper does not discuss the CDSS topics and also HCI issues			WOS
Journal Article	Hinderer M,Boeker M,Wagner SA,Lablans M,Newe S,Huelsemann JL,Neumaier M,Binder H,Renz H,Acker T,Prokosch HU,Sedlmayr M	Integrating clinical decision support systems for pharmacogenomic testing into clinical routine - a scoping review of designs of user-system interactions in recent system development	BMC MEDICAL INFORMATICS AND DECISION MAKING	2017	include	The paper explain both CDSS and HCI aspects	No	This paper does not include the excat HCI elements in the CDSS systems	WOS
Journal Article	Shawahna R	Merits, features, and desiderata to be considered when developing electronic health records with embedded clinical decision support systems in Palestinian hospitals: a consensus study	BMC MEDICAL INFORMATICS AND DECISION MAKING	2019	exclude	It does not explain the HCI aspect			WOS
Journal Article	Zhai Y,Yu Z,Zhang Q,Qin W,Yang C,Zhang Y	Transition to a new nursing information system embedded with clinical decision support: a mixed-method study using the HOT-fit framework	BMC MEDICAL INFORMATICS AND DECISION MAKING	2022	include	The paper explain both CDSS and HCI cocepts	No	This study is not about HCI elements related to CDSS	WOS
Journal Article	Gutenstein M,Pickering JW,Than M	Development of a digital clinical pathway for emergency medicine: Lessons from usability testing and implementation failure	Health Informatics Journal	2019	include	It discusses the clinical pathway and how to assess the usability (Bias has been detected)	Yes	In one part of this paper has been pointed out the usability aspects of CDSS	WOS
Journal Article	Tan A,Durbin M,Chung FR,Rubin AL,Cuthel AM,McQuilkin JA,Modrek AS,Jamin C,Gavin N,Mann D,Swartz JL,Austrian JS,Testa PA,Hill JD,Grudzen CR,Abella B,Allard D,Austrian J,Bellolio MF,Blum M,Burstain T,Caterino J,Cooper J,Darrow B,Elie MC,Elsayem A,Frenzel J,Goldberg H,Grudzen C,Herrera I,Howell J,Hsaio A,Isaacs E,Jubanyik K,Kawamoto K,Lamba S,Madsen T,Miller J,Ouchi K,Patel R,Pramanik R,Richardson L…	Design and implementation of a clinical decision support tool for primary palliative Care for Emergency Medicine (PRIM-ER)	BMC Medical Informatics and Decision Making	2020	include	It talks about CDS and life limiting illness and design the softeware	No	This study is not related to the HCI elements which can affect the CDSS	WOS

## Sheet: Full_Text
Paper type	Authors	Title	Journal	Country	Publication year	Inclusion/ Exclusion	Reason inclusion/exclusion after reading Abstract	Second step reading	Opinion in second step	Database	Final Decision	Assessment	Subject of the Elements	Identified elements	Sub-elements
Journal Article	Richardson JE,Ash JS	A clinical decision support needs assessment of community-based physicians	Journal of the American Medical Informatics Association	USA	2011	include	This paper describes both HCI and CDSS topics	Yes	This study a bit explains some usabilty tips in CDSS	Scopus	Si	This paper has investigated HCI in three distinct aspects: user, system and work and their effects on CDS functionality	Alerts	Medication Alerting	Two Main alert flaws : General and specific
Conference Paper	Overby CL,Tarczy-Hornoch P,Hoath J,Smith JW,Devine EB,Fenstermacher D	An evaluation of functional and user interface requirements for pharmacogenomic clinical decision support			2011	include	This paper has discussed the user interface isues in CDSS	Yes	Some user interface elements have been mentioned	Scopus	No	This study has tried to evaluate the functional capabilities of the CDS through discussing different scenarios related to genomic ambients
Journal Article	Cho I,Lee JH,Han H,Phansalkar S,Bates DW	Evaluation of a Korean version of a tool for assessing the incorporation of human factors into a medicationrelated decision support system: The I-MeDeSA	Applied Clinical Informatics	USA	2014	include	THis study explains the HCI and CDSS concepts	Yes	It describes some HCI factors about medical alerts in CDSS	Scopus	Si	This study has explained and categorized the medication system alerts and some of the characteristics of these types of the alarms in CDSS ambient	Alerts	Drug-Drug Interaction alert (DDI)	measure the override rate . Color, visibility, learnability and confusability
Journal Article	Marcilly R,Ammenwerth E,Vasseur F,Roehrer E,Beuscart-ZÃ©phir MC	Usability flaws of medication-related alerting functions: A systematic qualitative review	Journal of Biomedical Informatics	France	2015	include	This study includes both HCI and CDSS concepts	Yes	This paper explains some usability flaws in CDSS environment	Scopus	Si	This paper explains and categorizes the usability flaws related to medication alerting functions and how can be improved the alerts systems and the results	Alerts	Analyzing usability flaws related to medication alerting	Guidance issues, workload issues, Lack of concision, consistency issues, explicit control issues, error management issues, low signal to noise ratio, alert content issues, alert appearance issues and alert feature issues
Journal Article	Press A,McCullagh L,Khan S,Schachter A,Pardo S,McGinn T	Usability testing of a complex clinical decision support tool in the emergency department: Lessons learned	JMIR Human Factors	USA	2015	include	It is related to CDSS and also HCI	Yes	It explains some usability aspects related to CDSS systems	Scopus	Si	This paper through performing the usability assessment in two different phases could introduce some usability elements that can affect CDSS processes	Alerts	Alert fatigue	ignore or override the triggered alert/usability coding results: Trigger point, Calculator, Efficiency, Visibility, positive and negative comments
Journal Article	Chrimes D,Kitos NR,Kushniruk A,Mann DM	Usability testing of Avoiding Diabetes Thru Action Plan Targeting (ADAPT) decision support for integrating care-based counseling of pre-diabetes in an electronic health record	International Journal of Medical Informatics		2014	include	This paper is about HCI and also CDSS topics	Yes	After doing a usability evaluation, some of HCI elements in CDSS has been introduced	Scopus	No	This study describes some communication actions derived from think aloud and near-live usabilty and does not mentioned cleary usablity elements which can affect CDSS
Journal Article	Devine EB,Lee CJ,Overby CL,Abernethy N,McCune J,Smith JW,Tarczy-Hornoch P	Usability evaluation of pharmacogenomics clinical decision support aids and clinical knowledge resources in a computerized provider order entry system: A mixed methods approach	International Journal of Medical Informatics		2014	include	It explains both HCI and CDSS concepts	Yes	Some user interface elements have been mentioned to improve CDSS	Scopus	No	The article just evaluated the Pharmacogenomics CDS and explained what the physicians want to be customized in this system (not only usability factors)
Journal Article	Nishimura AA,Shirts BH,Salama J,Smith JW,Devine B,Tarczy-Hornoch P	Physician perspectives of CYP2C19 and clopidogrel drug-gene interaction active clinical decision support alerts	International Journal of Medical Informatics	USA	2016	include	It includes both HCI and CDSS.	Yes	The article contains some usability recommendations in alert feature in CDSS	Scopus	Si	This study describes some usability elements that can be applied in drug-gene CDSS alerts to improve their functionalities and usefulness	Alerts	Alert for pharma drug-gene	Request for more information, Alerts should be concise, not disrupt the other process Visual Interface: use of color, bullet-points, guidelines, and text-based information Appropriateness in Workflow
Journal Article	Zachariah M,Phansalkar S,Seidling HM,Neri PM,Cresswell KM,Duke J,Bloomrosen M,Volk LA,Bates DW	Development and preliminary evidence for the validity of an instrument assessing implementation of human-factors principles in medication-related decision-support systems-I-MeDeSA	Journal of the American Medical Informatics Association	USA	2011	include	This paper has pointed out the CDSS and also HCI	Yes	Medication DSS and Key Human factor principals	WOS	Si	This study explains 11 key human-computer principles relevant to medication drug-drug interaction medical decision-making system	Alerts	Medication-related decision-support alerts	Alarm philosophy, FALSE ALARMS, PLACEMENT, Visbility, Prioritization, Color, Learnability and Confusability, Texual information, Habituation, Mental Model, Proximity of task components being displayed
Journal Article	Horsky J,Schiff GD,Johnston D,Mercincavage L,Bell D,Middleton B	Interface design principles for usable decision support: A targeted review of best practices for clinical prescribing interventions	Journal of Biomedical Informatics	USA	2012	include	It is related to noth HCI and CDSS topics	Yes	This paper has mentioned the desirable system attributes	WOS	Si	This paper explains some of the highlight components to design a user interface for the available reminders and alert in the drug CDSS and clinical prescribing	Alerts	Design of Reminders, Ordering Support, workflow changing, Intrusiveness, Activity logs, Latency of advice, consistency	Activity logs, Active or passive interactions
Journal Article	Horsky J,Phansalkar S,Desai A,Bell D,Middleton B	Design of decision support interventions for medication prescribing	International Journal of Medical Informatics	USA	2013	include	This paper explains the HCI aspects in the CDSS systems	Yes	It includes some HCI characteristics (related to alerts) to improve CDSS	WOS	Si	In this article, some of the design attributes of the interruptive alerts (relevant to the medications) in different severity levels that can impact the CDSS functionality have been expressed	Alerts	Reducing excessive alerting, Alert tiering by levels of severity	Color set, Dialog size, layout, Control placement, Font, Language, Content
Journal Article	Stehlik P,Bahmanpour A,Ahmet Sekercioglu Y,DarziÅ†Å¡ P,Marriott JL	Fundamental elements identified for success of disease state management clinical decision support systems	Electronic Journal of Health Informatics	Australia	2015	include	It describes the HCI and CDSS aspects	Yes	This paper introduces some Clinician-system interaction features	WOS	Si	This paper has addressed some of the fundamental elements for the success of CDSS. Hence in the limited sections the necessary clinicians-system interaction features are pointed out	Alerts	minimal use time, clear and intuitive user interface, visibility of key information on one screen, fit into the usual workflow, reducing duplicate data entry, preventing easily overriding important alerts	font size , color, integration with the order entry system
Journal Article	Yuan M,Powell G,Lavigne M,Okhmatovskaia A,Buckeridge DL	Initial Usability Evaluation of a Knowledge-Based Population Health Information System: The Population Health Record (PopHR)	AMIA . . . Annual Symposium proceedings. AMIA Symposium		2017	include	It includes both HCI and CDSS	Yes	This paper contains some usability elements that affect CDSS	Scopus	No	This paper has evaluated the usability issues in an eHealth semantic web platform (Not real CDSS) and just with 10 participants has been performed
Journal Article	Luna DR,Rizzato Lede DA,Otero CM,Risk MR,de QuirÃ³s F	User-centered design improves the usability of drug-drug interaction alerts: Experimental comparison of interfaces	Journal of Biomedical Informatics		2017	include	It consists of both CDSS and HCI concepts	Yes	This paper includes the user interface and usability elements that affect CDSS alert systems	Scopus	No	This paper describes the usability assessment of the drug-drug interaction system alerts that has been redesigned but has not mentioned any HCI axiom that can affect CDSS
Journal Article	Garabedian PM,Gannon MP,Aaron S,Wu E,Burns Z,Samal L	Human-centered design of clinical decision support for management of hypertension with chronic kidney disease	BMC Medical Informatics and Decision Making	USA	2022	include	This paper discusses the user-center design approach for improving detection of Hypertension	Yes	it discusses the human center design of the alert system and its important elements	WOS	Si	This article has expressed some of the user requirements and feedback on design and usability of CDSS	Alerts	Alert recommendation	Information about the alert logic, easy way to see correlations between other patient data, guigelines that are integrated into the workflow, prioritizating the patient reminders
Book Chapter	Gong Y,Kang H	Usability and Clinical Decision Support		USA	2016	include	This paper includes both aspects: HCI and CDSS	Yes	This book completely describes all aspects of usability issues in CDSS	WOS	Si	In this book, there are some sections about the strategies to improve usability of CDSS, solution of the alert fatigues, several principles of the design of CDSS and also the main tasks of the CDSS designers	Alerts	Alert fatigue	Solutions for Reducing to override of alerts: Increase alert specificity, Tier alerts according to severity, Apply human factors (content, legibility, and color of alerts), Tailor alerts to patient characteristics, Presenting specific alert types to specific specialties
Journal Article	Bolgova KV,Kovalchuk SV,Balakhontceva MA,Zvartau NE,Metsker OG	Human Computer Interaction During Clinical Decision Support With Electronic Health Records Improvement	INTERNATIONAL JOURNAL OF E-HEALTH AND MEDICAL COMMUNICATIONS	Russia	2020	include	It includes both HCI and CDSS aspects	Yes	This paper completely define some HCI elements that can effect CDSS	WOS	Si	This article has discussed the difference between the availability of alarm notifications (with triggers) and disabling notifications (without triggers) and its effect on the CDSS fuctionality	Alerts	Solutions for Alert fatigue: increasing alert specificity, tiering alerts according to severity, applying HCI factors (only high-level or severe alerts), tailoring alerts to patient characteristics, customize alerts for physicians	Reducing the number of omissions and erroneous data with enable notifications (with triggers)
Journal Article	Bologva EV,Prokusheva DI,Krikunov AV,Zvartau NE,Kovalchuk SV	Human-Computer Interaction in Electronic Medical Records: From the Perspectives of Physicians and Data Scientists	Procedia Computer Science	Russia	2016	include	It has been discusses both HCI and CDSS.	Yes	This study introduces some of clissified HCI mistakes in CDSS	WOS	Si	This article has discussed six classes of the most common mistakes in CDSS derived from EMR and prevalent to HCI elements and its improvement and also included one concept: DMIAC (Define, Measure, Analyze, improve and Control	Data entry	Structured data input (data entry)	Aviod the possibility of ignoring recommendations Subjective Mental Effort Questions (SMEQ) for measuring satisfaction on every stage of the cycle
Journal Article	Baysari MT,Duong MH,Hooper P,Stockey-Bridge M,Awad S,Zheng WY,Hilmer SN	Supporting deprescribing in hospitalised patients: formative usability testing of a computerised decision support tool	BMC Medical Informatics and Decision Making		2021	include	It discusses both HCI and CDSS	Yes	This study contains some usability elements in CDSS systems	Scopus	No	In this paper, usability testing has been performed and some of the user´s opinions have been expressed generally as illustrative quotes without mentioning any HCI elements
Journal Article	Buenestado D,Elorz J,PÃ©rez-Yarza EG,Iruetaguena A,Segundo U,Barrena R,Pikatza JM	Evaluating acceptance and user experience of a guideline-based clinical decision support system execution platform	Journal of Medical Systems	Spain	2013	include	It discusses the user experience aspects in the CDSS systems	Yes	including some uer experience tips pertaing to HCI	Scopus	Si	This paper has explained some crucial usability elements in CCGP (Computerised Clinical Guidelines and Protocols) system that can affect the CDSS functionality	Ease of use	Intention to use (IU) , Perceived Usefulness (PU) and Perceived Ease of Use (PEU)	COM refers to the degree of correspondence between an innovation and existing values ATT measures the perception of the consequences of adopting a technology
Journal Article	Greenberg JK,Otun A,Kyaw PT,Carpenter CR,Brownson RC,Kuppermann N,Limbrick DD,Foraker RE,Yen PY	Usability and Acceptability of Clinical Decision Support Based on the KIIDS-TBI Tool for Children with Mild Traumatic Brain Injuries and Intracranial Injuries	Applied Clinical Informatics		2022	include	The paper dicusses both HCI and CDSS	Yes	This paper includes some usability axioms which can affect CDSS	Scopus	No	This paper explains the impact of the novel-designed CDSS on some other dimensions like clinical workflow, hospital settings, and subdural hematoma. It does not introduce the related HCI elements
Journal Article	Richardson S,Mishuris R,O'Connell A,Feldstein D,Hess R,Smith P,McCullagh L,McGinn T,Mann D	â€œThink aloudâ€ and â€œNear liveâ€ usability testing of two complex clinical decision support tools	International Journal of Medical Informatics	USA	2017	include	It disvusses both HCI and CDSS	Yes	In the paper has been mentioned some HCI factors that can affect CDSS	Scopus	Si	This study through "Think aloud" and " near-live" usability testing could find usability elements that are effective in CDSS functionality	Ease of use	Ease of use, Visibility, Workflow, Content, Understand-ability	Practical usefulness and medical usefulness
Journal Article	Richardson S,Feldstein D,McGinn T,Park LS,Khan S,Hess R,Smith PD,Mishuris RG,McCullagh L,Mann D	Live Usability Testing of Two Complex Clinical Decision Support Tools: Observational Study	JMIR human factors	USA	2019	include	This article describes the usability tipocs in CDSS	Yes	This study includes some HCI axioms which affect CDSS ambients	Pubmed	Si	In this paper, some of live usability testing results and the necessary recommendations to improve them have been pointed out and Provider-Computer-Patient Interaction has been addressed	Ease of use	Interruption tools, workflow, tool applicability, patient tool interaction, ease of use	Missed opportunities, Provider-computer-patient interaction
Book	Dawson RM,Donevant SB	Features of a good app			2023	include	It is completely related to search area. it discusses the attributes a good medical software	Yes	This paper include some clear elements that can affect CDSS results	Scopus	No	Although, this paper explains some of the fundamental usability characteristics relevent to a good App, the relationship between these elements and CDSS has not been addressed
Journal Article	Lloyd S,Long K,Probst Y,Di Donato J,Oshni Alvandi A,Roach J,Bain C	Medical and nursing clinician perspectives on the usability of the hospital electronic medical record: A qualitative analysis	Health information management : journal of the Health Information Management Association of Australia	Australia	2023	include	This study discusses the HCI concepts directly and CDSS dimenssion indirectly (via EMR)	Yes	This study contains some of the HCI factors related to CDSS	Pubmed	Si	This article describes several themes and sub-themes relevant to domains of the usability in EHR and EMR. The intoduced elements must be considered to imrove the HCI dimenssion	Ease of use	Ease of use, system response time, searchability, user interface design, workflow support, note bloat (copy and paste), layout, screen fonts	system flexibility, stability, system alert, new error creation
Journal Article	Shields C,Cunningham SG,Wake DJ,Fioratou E,Brodie D,Philip S,Conway NT	User-Centered Design of A Novel Risk Prediction Behavior Change Tool Augmented With an Artificial Intelligence Engine (MyDiabetesIQ): A Sociotechnical Systems Approach	JMIR Human Factors	United Kingdom	2022	include	It is compltely related to HCI and CDSS issues in EMR	Yes	This paper contains a AI engine to detect dianets and through think aloud survey in a focus group some HCI elements have been ditected.	WOS	Si	This article, explains some themes and sunthemes relevant to HCI and identified from focus group discussions in Artificial Intelligence Engine	Ease of use	Easy navigation, Jargon avoidance, Use of positive/encouraging language	Potential to elicit negative feelings: feeling patronized, feeling frustrated, feeling like a failure, anxious feeling potential to empower user: tailoring helps, arming the user with information
Journal Article	Kushniruk AW,Patel VL	Cognitive and usability eKushniruk, A. W., & Patel, V. L. (2004). Cognitive and usability engineering methods for the evaluation of clinical information systems. Journal of Biomedical Informatics, 37(1), 56–76. https://doi.org/10.1016/j.jbi.2004.01.003ngi	Journal of biomedical informatics	Canada	2004	include	This paper is consist of several HCI elements that can affect on CDSS.	Yes	This article has mentioned HCI elements related to CDSS	PubMed	Si	This paper describes some HCI coding schemes and some usability and usefulness subjects of the medical systems pertaining to CDSS	Ease of use	usefulness, ease of use of the system or interface	Coding schemes: Navigation, Graphics, Layout (screen organization), Color, Resolution (of the presented information), Meaningful labels, Understanding os system instructions (Error message), Consistency of operations, Overall ease of use, Response time, Visibility of system status
Journal Article	Singh A,Schooley B,Floyd SB,Pill SG,Brooks JM	Patient preferences as human factors for health data recommender systems and shared decision making in orthopaedic practice	FRONTIERS IN DIGITAL HEALTH	USA	2023	include	This article explains about AI and patient's preferences (user experience)	Yes	This article explains some HCI elements in one appication (CDSS type)	WOS	Si	This study introduces some of the human factors as the patients´ expected preferences in the mobile app to enhance opportunities for treatment recommendations relatd to CDSS	Explainabilty	AI explainability, AI interpretability	Minimizing the time required for treatment and rehabitation
Conference Paper	Jao CS,Hier DB	Adapting user interface to expedite physician order entry: A frontline to ensure patient safety			2006	include	This paper discribes both HCI and CDSS topics	Yes	user interface and data entry features as the key elements	WOS	No	This paper just explains some related axioms to improve user interface in EMR but not mentioned the affect of these elements on CDSS process
Journal Article	Hoonakker P,Khunlertkit A,Tattersal M,Keevil J	Computer decision support tools in primary care	Work	USA	2012	include	This paper discusses both CDSS and the HCI aspects	Yes	In this paper have been mentioned several recommendations and barries	Scopus	Si	This article contains some of the facilitators and barriers of HCI aspects extracted from the questionnaire given to the doctors	Facilitators and Barriers	Facilitators and Barries	Facilitators: Data automatically populated into EMR, graphical tools Barriers: separated data in EHR, finding data in EHR, occasionally delay
Journal Article	Fossum M,Ehnfors M,Fruhling A,Ehrenberg A	An evaluation of the usability of a computerized decision support system for nursing homes	Applied Clinical Informatics		2011	include	This paper includes both aspects: HCI and CDSS	Yes	This article concentrates on user graphic interface and usability testing through cognitive walkthrough observation	WOS	No	In this paper, some of the barriers and facilitators that impact nursing personnel CDSS have been discussed but the affect of the pointed elements on CDSS systems are not argued
Journal Article	Blank E,Tuikong N,Misoi L,Kamano J,Hutchinson C,Kimaiyo S,Fustera V,Were M,Vedanthan R	Usability of implementing a tablet-based decision support and integrated record-keeping (DESIRE) tool in the nurse management of hypertension in rural Kenya	Studies in Health Technology and Informatics		2013	include	This paper describes both HCI and CDSS	Yes	This paper has mentioned five incidents resulting in Task Failure	WOS	No	This study does not address HCI elements which may effect on the result of CDSS
Journal Article	Nair K,Malaeekeh R,Schabort I,Taenzer P,Radhakrishnan A,Guenter D	A clinical decision support system for chronic pain management in primary care: Usability testing and its relevance	Journal of Innovation in Health Informatics	Canada	2015	include	It includes both HCI and CDSS aspects	Yes	It consists of several usability facilities and berries in CDSS	Scopus	Si	This paper explicitly discusses the think-aloud usability with the SUS score mentioning the identified barriers and facilitators in the two separate round 1 and 2	Facilitators and Barriers	Facilitators and Barries	Facilitators: Most of them were related to content Barriers: Lack of knowledge related to pain, locating patien education resource, absence of history of pain diagnosis and not saving data automatically
Journal Article	Koskela T,SandstrÃ¶m S,MÃ¤kinen J,Liira H	User perspectives on an electronic decision-support tool performing comprehensive medication reviews - A focus group study with physicians and nurses	BMC Medical Informatics and Decision Making	Finland	2016	include	It includes both HCI and CDSS	Yes	This article explains barries and facilitators in using CDSS based on experience of nurses and physicians	WOS	Si	This study has expressed the barriers and the facilitators available in the CDSS which are mostly related to the medical reminders and derived from nurses' and doctors' perspectives	Facilitators and Barriers	Facilitators: easy and fast to use, Lab monitoring Alerts, useful reminders, Deciaion check ups Barriers: Lack of diagnosis, wrong reminders, Lack of prioritaztion of reminders, outdated medications in EHR	Barriers: Too many reminders, rules preventing effective documentation, reminders launched by paused medication Facilitators: beneficial calculators, dosing assistant, a guide to update medication and measurements
Journal Article	Thum F,Kim MS,Genes N,Rivera L,Beato R,Soriano J,Kannry J,Baumlin K,Hwang U	Usability Improvement of a Clinical Decision Support System	Lecture Notes in Computer Science (including subseries Lecture Notes in Artificial Intelligence and Lecture Notes in Bioinformatics)		2014	include	THis paper is completely discusses HCI and CDSS aspects	Yes	This paper discusses the importance of HCI aspects in the CDSS systems	WOS	No	In this paper, the HCI axioms that can affect the CDSS functionality have not been concretely mentioned or listed
Journal Article	Friedberg MW,Chen PG,Van Busum KR,Aunon F,Pham C,Caloyeras J,Mattke S,Pitchforth E,Quigley DD,Brook RH,Crosson FJ,Tutty M	Factors Affecting Physician Professional Satisfaction and Their Implications for Patient Care, Health Systems, and Health Policy	Rand health quarterly	USA	2014	include	This paper explains user interface in EHR and CDSS systems	Yes	This study has discussed HCI axioms relevant to CDSS	PubMed	Si	This article explains some HCI elements such as professional satisfaction, user interface, being matched with clinical workflow, and better communication between patients and providers in CDSSs	Facilitators and Barriers	Facilitating better access to the patient data	Time of medical data entry, Enhancing communication through the medical record and through EHR-based messaging applications, user interface hampering and not matching with clinical workflow
Journal Article	Kulchak Rahm A,Walton NA,Feldman LK,Jenkins C,Jenkins T,Person TN,Peterson J,Reynolds JC,Robinson PN,Woltz MA,Williams MS,Segal MM	User testing of a diagnostic decision support system with machine-Assisted chart review to facilitate clinical genomic diagnosis	BMJ Health and Care Informatics	USA	2021	include	It includes both HCI and CDSS	Yes	It includes the HCI elements related to HCI	Scopus	Si	This paper describes some of the human factors of CDSS design that have been attained through testing user experiences	Interface	Interface, interaction, Information (terminology)	Acceptability, perceived need, workflow fit
Journal Article	Vedanthan R,Blank E,Tuikong N,Kamano J,Misoi L,Tulienge D,Hutchinson C,Ascheim DD,Kimaiyo S,Fuster V,Were MC	Usability and feasibility of a tablet-based decision-support and integrated Record-keeping (DESIRE) tool in the nurse management of hypertension in rural western Kenya	International Journal of Medical Informatics	USA	2015	include	IT discuss about both CDSS and HCI aspects	Yes	This study helps us to identify some elements that impact on usability of mHelth	WOS	Si	This article has described several technical and usability axioms pertaining to the mHealth applications embedded the clinical decision support	Interface	Task failure difficulties	difficulty related to recalling information, inability to timely save data in the form, pre-filled with incorrect data, confusion with screen orientation, difficulty related to selecting the medical form
Journal Article	Porat T,Delaney B,Kostopoulou O	The impact of a diagnostic decision support system on the consultation: perceptions of GPs and patients	BMC Medical Informatics and Decision Making	United Kingdom	2017	include	In addition of CDSS, it explains the HCI issues	Yes	This paper explains some criteria that can impact on usability of CDSS	WOS	Si	This paper has discussed three user interface features in the CDSS to be more useful. They were derived from interview with general practitioners and standardized patients	Interface	user interface features	Integration with EHR (Data transfer automatically), suggested diagnosis at the start of the consultation, the checklist of symptoms and signs
Journal Article	Long D,Capan M,Mascioli S,Weldon D,Arnold R,Miller K	Evaluation of user-interface alert displays for clinical decision support systems for sepsis	Critical Care Nurse		2018	include	It has been incuded both CDSS and HCI topics	Yes	It discusses some factors in the CDSS alert-based and the benefits of its appication	WOS	No	This article has just discussed some of the attributes relevant to the available alerts in the Sepsis illness without mentioning the HCI or usability dimensions
Journal Article	Rundo L,Pirrone R,Vitabile S,Sala E,Gambino O	Recent advances of HCI in decision-making tasks for optimized clinical workflows and precision medicine	Journal of Biomedical Informatics	United Kingdom	2020	include	It is so related to the research topic	Yes	The paper is a systematic review in which points out the GUI and usability in CDSS	WOS	Si	This paper described and classified the recent HCI advances in CDSS including GUI, usability in CDSS, HER, and user-center design	Interface	GUI (Graphical User Interface)	document system time efficiency, availability, expressivity, smart forms
Journal Article	Miller K,Mosby D,Capan M,Kowalski R,Ratwani R,Noaiseh Y,Kraft R,Schwartz S,Weintraub WS,Arnold R	Interface, information, interaction: a narrative review of design and functional requirements for clinical decision support	JOURNAL OF THE AMERICAN MEDICAL INFORMATICS ASSOCIATION	USA	2018	include	The paper discusses both aspect (HCI and CDSS) very well	Yes	This is a kind of document review to identify HCI elements in CDSS	WOS	Si	This paper has clearly described and categorized the solutions and recommendations relevant to the design features of CDSSs into three groups: interface features, Information features, and interaction features	Interface	Interface features, information features, Interaction features	Interface features: A) presentation: simplicity, font size, meaningful colors, acceptable contrast, bold size B)placement and positioning: prominent position, Localize information, multiple presentation layer
Journal Article	Jacobsohn GC,Leaf M,Liao F,Maru AP,Engstrom CJ,Salwei ME,Pankratz GT,Eastman A,Carayon P,Wiegmann DA,Galang JS,Smith MA,Shah MN,Patterson BW	Collaborative design and implementation of a clinical decision support system for automated fall-risk identification and referrals in emergency departments	Healthcare		2022	include	The paper have explained abouth both HCI and CDSS	Yes	This study includes identified usability problems with their solutions	WOS	No	This paper does not describe adequately user ability or HCI elements that may affect on CDSS functionality. It just has listed some of the usability problems identified during heuristic evaluation
Journal Article	Akhloufi H,Verhaegh SJ,Jaspers MW,Melles DC,van der Sijs H,Verbon A	A usability study to improve a clinical decision support system for the prescription of antibiotic drugs	PLoS ONE	Netherlands	2019	include	It discusses both HCI and CDSS	Yes	Some of usability problems have been discussed in this paper that they are relevant to CDSS	Scopus	Si	In this study, usability problems have been categorized into 4 different phases: Planning, Translation, Physical, and Assessment. In addition, their severity impact on the outcome has been investigated	Interface	Planning phase,Physical action phase, Translation phase	Planning: difficulties in choosing the correct diagnosis, lack of third option (unknown) Translation: Extra patient information Physical actions: Layout issues (lack of user control over screen objects
Journal Article	Schepart A,Burton A,Durkin L,Fuller A,Charap E,Bhambri R,Ahmad FS	Artificial intelligenceâ€“enabled tools in cardiovascular medicine: A survey of current use, perceptions, and challenges	Cardiovascular Digital Health Journal		2023	include	This paper discusses the insufficient usability in AI.	Yes	This paper discusses the usbility elemnets in medical AI systems	WOS	No	This paper has not explained any HCI or usability axioms that can affect in the CDSS functionality. It has just mentioned some of the challenges related to the deployment of AI tools in cardiovascular medicine
Journal Article	Militello LG,Diiulio JB,Borders MR,Sushereba CE,Saleem JJ,Haverkamp D,Imperiale TF	Evaluating a modular decision support application for colorectal cancer screening	Applied Clinical Informatics	USA	2017	include	It is included both HCI and CDSS	Yes	This paper contains some usability elements that affect CDSS	Scopus	Si	This article to compare the usability of the designed Application, has introduced some manners such as Rating Scare Mental Effort (RSME) and Subject Workload Dominance (SWORD)	Mental efforts	Subjective Workload Dominance (SWORD) scale and Rating Scale Mental Efforts (RSME)	Accuracy, Time, Screens Access, Mouse clicks, Workload, Mental efforts
Journal Article	Bolgva E,Zvartau N,Kovalchuk S,Balakhontseva M,Metsker O	Improving Electronic Medical Records with Support of Human Computer Interaction in Medical Information Systems	Procedia Computer Science		2017	include	It is included both HCI and CDSS	Yes	This article describes the HCI elements in EMR and CDSS process	WOS	No	This paper has not expressed HCI or usability factors that can affect CDSS functionality
Journal Article	Tabla S,Calafiore M,Legrand B,Descamps A,Andre C,Rochoy M,Chazard E	Artificial Intelligence and Clinical Decision Support Systems or Automated Interpreters: What Characteristics Are Expected by French General Practitioners?	Studies in Health Technology and Informatics	France	2022	include	Both HCI and AI have been discussed	Yes	The paper describes HCI concerns in medical AI environments	Scopus	Si	This study explains some of the usability attributes embedded in medical AI and these characteristics have been categorized in three levels as Incentive, Neutral, and Deterrent	Simplifying	urgent diagnosis, time-saving, simplifying the procedure	Quickly share the medical test result, predict a risk category, Remove the physician`s doubts
Journal Article	Besculides M,Mazumdar M,Phlegar S,Freeman R,Wilson S,Joshi H,Kia A,Gorbenko K	Implementing a Machine Learning Screening Tool for Malnutrition: Insights From Qualitative Research Applicable to Other Machine Learning-Based Clinical Decision Support Systems	JMIR FORMATIVE RESEARCH		2023	include	This article includes both HCI nad CDSS aspects	Yes	This study explains some usability axioms in Nutritional CDSS	WOS	No	This paper does not introduce the usabilty or HCI axioms that can be effective on the CDSS fuctionality and just assess an ML tool
Journal Article	Pantazi SV,Kushniruk A,Moehr JR	The usability axiom of medical information systems	INTERNATIONAL JOURNAL OF MEDICAL INFORMATICS	Canada	2006	include	The article has discussed the usability topics directly and has explained CDSS aspect indirectly	Yes	This paper mentions some HCI axioms that are pertaing to the CDSS and nedical information systems	WOS	Si	This study, expressing the relationship between two distinct concepts "usability" and "usefulness" has defined some usability axioms for the medical information systems	Simplifying	Usefulness and complexity on the other hand usability and simplicity (contraversy)	Adaptive, context-dependent information processing functions
Journal Article	Richter JG,Chehab G,Schwartz C,Ricken E,Tomczak M,Acar H,Gappa H,Velasco CA,Rosengren P,Povilionis A,Schneider M,Thestrup J	The PICASO cloud platform for improved holistic care in rheumatoid arthritis treatment-experiences of patients and clinicians	ARTHRITIS RESEARCH & THERAPY		2021	include	This paper indirectly, discusses the HCI and CDSS topics	Yes	It mentions some HCI axioms which sould be considered during usbility evaluation	WOS	No	This study merely discusses and analyses some of the usability elements in their ICT platform (designed for data integration from various data providers) considering this cue that it is not related to CDSS and related factors
Journal Article	Jones W,Drake C,Mack D,Reeder B,Trautner B,Wald HL	Developing Mobile Clinical Decision Support for Nursing Home Staff Assessment of Urinary Tract Infection using Goal-Directed Design	APPLIED CLINICAL INFORMATICS	USA	2017	include	This paper descibes bothconcepts: HCI and CDSS	Yes	In one part of this paper some HCI factors relevant to Mobile CDSS	WOS	Si	In this paper, after performing usability evaluation via cognitive walk-throughs and think-aloud protocol and also implementing GCC (Goal Directed Design) in Mobile CDSS for nursing home staff, a few design recommendations have been mentioned	System design	system design features: Color, Font, zoomable feature	Goal-directed design (GDD), printable, and email-ready report feature, ensuring adequate data is collected before communicating with decision-maker
Journal Article	Klumpp M,Hanelt A,Greve M,Kolbe LM,Tofangchi S,Boehrnsen F,Jakob J,Kaczmarek S,Boersting I,Ehmke C,Duesing H,Juhra C	Accelerating the Front End of Medicine: Three Digital Use Cases and HCI Implications	HEALTHCARE	Germany	2022	include	This paper covers both HCI and CDSS topics	Yes	It introduces some HCI axioms related to front end in CDSS	WOS	Si	This paper expresses a few HCI criteria including speed, accuracy, modularity, and individuality within the front end of the medicine	Individuality	speed, accuracy, modularity, individuality (through the front end improvement)	4 key elements shape the interaction with the system: Technology, the jobs where technology is used, the context that can be varied according to regional or organizational circumstances Human aspects: demographic, cognition, motivation
Journal Article	Gutenstein M,Pickering JW,Than M	Development of a digital clinical pathway for emergency medicine: Lessons from usability testing and implementation failure	Health Informatics Journal	New Zealand	2019	include	It discusses the clinical pathway and how to assess the usability (Bias has been detected)	Yes	In one part of this paper has been pointed out the usability aspects of CDSS	WOS	Si	In this article, after evaluating the clinical pathway through a think-aloud protocol some of the key critical barriers including user experience and human workflow have been identified, in addition of several recommendations for digital pathway design	Flexibility	user experience, the flexibility to align with real human workflows, language and formatting, clinical content	Flexibility concerns include: the desire to go back in a pathway, enter information in a different order, have the ability to edit previously recorded information
Journal Article	Long J,Yuan MJ,Poonawala R	An Observational Study to Evaluate the Usability and Intent to Adopt an Artificial Intelligence-Powered Medication Reconciliation Tool	INTERACTIVE JOURNAL OF MEDICAL RESEARCH	USA	2016	include	It is disscuses both HCI and AI aspects	Yes	This paper describes some effective HCI elements through en heuristic evaluation in the CDSS	WOS	Si	This study after performing a usability evaluation (through UTAUT instrument) in an AI ambient, introduces several heuristics of software usability	User control	User control, Match with the real world, visibility of system, Help to re-correct and recover from errors and refine invalid input, Error prevention, Consistency and standars	Minimum in-pp documentation, Flexibility and efficiency of use
Journal Article	Clausen C,Leventhal B,NytrÃ¸ Ã˜,Koposov R,RÃ¸st TB,Westbye OS,Koochakpour K,Frodl T,Stien L,Skokauskas N	Usability of the IDDEAS prototype in child and adolescent mental health services: A qualitative study for clinical decision support system development	Frontiers in Psychiatry	Norway	2023	include	It talks about usability of a medical software for mental health of adulecents	Yes	This paper includes some usability items which can affect CDSS	Scopus	Si	In this article, several usability axioms which are relevant to CDSS process have been detected. They have been stratified into categories and subcategories	User satisfaction	user satisfaction, learnability, efficiency, memorability	Accessibility, Structured layout, Display of guidlines, aesthetics of user interface
Journal Article	Ghorayeb A,Darbyshire JL,Wronikowska MW,Watkinson PJ	Design and validation of a new Healthcare Systems Usability Scale (HSUS) for clinical decision support systems: a mixed-methods approach	BMJ Open	United Kingdom	2023	include	It is related to both HCI and CDSS	Yes	This paper introduces some new usability criteria in CDSS ambients	Scopus	Si	This study tried to develop and innovate a system usabilty system for health information system.Before developing HSUS, HAVEN has been investigated so that this study can be improved	User satisfaction	Learnability, effectiveness, usefulness, accessibility, user satisfaction, efficiency	Face validity: the degree to which the purpose of the scale is obvious
Journal Article	Kruse CH,Bekker W,Bruce JL,Clarke DL	Striking a balance between usability and quality control in electronic health records	South African Journal of Surgery	South Africa	2022	include	Although it has been pointed out some CDSS issues indirectly, but the usabilty aspect has been discussed in a valuable manner	Yes	This paper explains some usability aspects s in medical information system	Scopus	Si	In this paper, some of the valid and applicable suggestions have been mentioned to correct the usability issues and on ther hand, some of purposeful usability hurdles to reduce errors have been pinted out.	Visbility	Error reducing, Minimalize time, Visibility, Controllability	Match with reality, Not copy and paste
Journal Article	Cho H,Keenan G,Madandola OO,Dos Santos FC,Macieira TG,Bjarnadottir RI,Priola KJ,Lopez KD	Assessing the Usability of a Clinical Decision Support System: Heuristic Evaluation	JMIR Human Factors	USA	2022	include	It is pretty explaines the HCI effect on CDSS	Yes	This study describes about some usabilty issues related to CDSS environment	Scopus	Si	This paper has investigated HCI elements in one CDSS through heuristic evaluation (expert-based assessment) and has been able to detect some usability elements with their severity scores	Visbility	Visibility of system status, match with reality, User control (freedom), documantation	Help user to recognize, Flexibility, Minimalist design (Text)
Journal Article	Laleci Erturkmen GB,Yuksel M,Sarigul B,Arvanitis TN,Lindman P,Chen R,Zhao L,Sadou E,Bouaud J,Traore L,Teoman A,Lim Choi Keung SN,Despotou G,de Manuel E,Verdoy D,de Blas A,Gonzalez N,Lilja M,von Tottleben M,Beach M,Marguerie C,Klein GO,Kalra D	A Collaborative Platform for Management of Chronic Diseases via Guideline-Driven Individualized Care Plans	Computational and Structural Biotechnology Journal	Spain,United Kingdom,Sweden	2019	include	This paper discusses both HCI and CDSS	Yes	This paper has been mentioned some usability elements related to CDSS	Scopus	Si	In this paper, the usability evaluation has been done in a different manner which is called product reaction cards and some usability elements that can affect on CDSS have been detected	Visibility	Visibility, Accessibility, Error prevention, Consistency, Match with real word	Aesthetic design, user control, Flexibility, Documentation
															Information features: clean and concise, content guidance, consistency Interaction features: Fast, Fit (facilitate navigation, automatically pull data, reduce manual data entry
Journal Article	Zhang J,Johnson TR,Patel VL,Paige DL,Kubose T	Using usability heuristics to evaluate patient safety of medical devices	Journal of biomedical informatics	USA	2003	include	This paper includes both HCI and CDSS concepts	Yes	This paper has been expressed about HCI factors in CDSS	PubMed	Si	This study has expressed 14 usability heuristics with semantic tags considering their effects on CDSS funcionality		14 heuristics semantic tags: 1-Consistency and standards, 2-Visibility of system status, 3-Match between system and world, 4- Minimalist (Don´t use exraneous information, 5- Minimize memory load	6- Informative feedback (prompt feedback) 7-Flexibility and efficiency 8-Good error message 9-Prevent errors, 10-Clear closure, 11-Reversible actions, 12-using the user language, 13-users in control, 14- Help and documentation

## Sheet: Geographic
Country	Number of the conducted studies	investigated HCI elements in each country
United states of America	22	CDSS alerts, Interface, mental efforts, ease of use
Australia	2	CDSS alerts, ease of use
Canada	3	Facilitators and Barriers, Simplifying
Finland	1	Facilitators and Barriers
France	2	CDSS alerts, Simplifying
Germany	1	Individually
Netherland	1	Interface
New Zealand	1	Flexibility
Norway	1	User satisfaction
Russia	2	CDSS alerts, Data entry
South Africa	1	Visibility
Spain	2	Ease of use
United Kingdom	5	Interface, Ease of use
Sweden	1	Visibility
