# Supplementary material for: Optimizing Clinical Decision Support System Functionality by Leveraging Specific Human-Computer Interaction Elements: Insights From a Systematic Review
Source: JMIR Hum Factors. 2025 May 6;12:e69333. doi: 10.2196/69333 (PMC12093079; doi:10.2196/69333)
Supplement: Multimedia Appendix 3 [file humanfactors_v12i1e69333_app3.xlsx]

## Sheet: Sheet1
Paper type	Authors	Title	Journal	Country	Publication year	Inclusion/ Exclusion	Database	Assessment	HCI Element	Sub-categorization	Identified elements	Sub-elements
Journal Article	Richardson JE,Ash JS	A clinical decision support needs assessment of community-based physicians	Journal of the American Medical Informatics Association	USA	2011	include	Scopus	This paper has investigated HCI in three distinct aspects: user, system and work and their effects on CDS functionality	Alerts	Usability Flaws	Medication Alerting	Two Main alert flaws : General and specific
Journal Article	Cho I,Lee JH,Han H,Phansalkar S,Bates DW	Evaluation of a Korean version of a tool for assessing the incorporation of human factors into a medicationrelated decision support system: The I-MeDeSA	Applied Clinical Informatics	USA	2014	include	Scopus	This study has explained and categorized the medication system alerts and some of the characteristics of these types of the alarms in CDSS ambient	Alerts	Alert fatigue	Drug-Drug Interaction alert (DDI)	measure the override rate . Color, visibility, learnability and confusability
Journal Article	Marcilly R,Ammenwerth E,Vasseur F,Roehrer E,Beuscart-ZÃ©phir MC	Usability flaws of medication-related alerting functions: A systematic qualitative review	Journal of Biomedical Informatics	France	2015	include	Scopus	This paper explains and categorizes the usability flaws related to medication alerting functions and how can be improved the alerts systems and the results	Alerts	Usability Flaws	Analyzing usability flaws related to medication alerting	Guidance issues, workload issues, Lack of concision, consistency issues, explicit control issues, error management issues, low signal to noise ratio, alert content issues, alert appearance issues and alert feature issues
Journal Article	Press A,McCullagh L,Khan S,Schachter A,Pardo S,McGinn T	Usability testing of a complex clinical decision support tool in the emergency department: Lessons learned	JMIR Human Factors	USA	2015	include	Scopus	This paper through performing the usability assessment in two different phases could introduce some usability elements that can affect CDSS processes	Alerts	Alert fatigue	Alert fatigue	ignore or override the triggered alert/usability coding results: Trigger point, Calculator, Efficiency, Visibility, positive and negative comments
Journal Article	Nishimura AA,Shirts BH,Salama J,Smith JW,Devine B,Tarczy-Hornoch P	Physician perspectives of CYP2C19 and clopidogrel drug-gene interaction active clinical decision support alerts	International Journal of Medical Informatics	USA	2016	include	Scopus	This study describes some usability elements that can be applied in drug-gene CDSS alerts to improve their functionalities and usefulness	Alerts	Alert (design) recommendation	Alert for pharma drug-gene	Request for more information, Alerts should be concise, not disrupt the other process Visual Interface: use of color, bullet-points, guidelines, and text-based information Appropriateness in Workflow
Journal Article	Zachariah M,Phansalkar S,Seidling HM,Neri PM,Cresswell KM,Duke J,Bloomrosen M,Volk LA,Bates DW	Development and preliminary evidence for the validity of an instrument assessing implementation of human-factors principles in medication-related decision-support systems-I-MeDeSA	Journal of the American Medical Informatics Association	USA	2011	include	WOS	This study explains 11 key human-computer principles relevant to medication drug-drug interaction medical decision-making system	Alerts	Alert (design) recommendation	Medication-related decision-support alerts	Alarm philosophy, FALSE ALARMS, PLACEMENT, Visbility, Prioritization, Color, Learnability and Confusability, Texual information, Habituation, Mental Model, Proximity of task components being displayed
Journal Article	Horsky J,Schiff GD,Johnston D,Mercincavage L,Bell D,Middleton B	Interface design principles for usable decision support: A targeted review of best practices for clinical prescribing interventions	Journal of Biomedical Informatics	USA	2012	include	WOS	This paper explains some of the highlight components to design a user interface for the available reminders and alert in the drug CDSS and clinical prescribing	Alerts	Alert (design) recommendation	Design of Reminders, Ordering Support, workflow changing, Intrusiveness, Activity logs, Latency of advice, consistency	Activity logs, Active or passive interactions
Journal Article	Horsky J,Phansalkar S,Desai A,Bell D,Middleton B	Design of decision support interventions for medication prescribing	International Journal of Medical Informatics	USA	2013	include	WOS	In this article, some of the design attributes of the interruptive alerts (relevant to the medications) in different severity levels that can impact the CDSS functionality have been expressed	Alerts	Alert (design) recommendation	Reducing excessive alerting, Alert tiering by levels of severity	Color set, Dialog size, layout, Control placement, Font, Language, Content
Journal Article	Stehlik P,Bahmanpour A,Ahmet Sekercioglu Y,DarziÅ†Å¡ P,Marriott JL	Fundamental elements identified for success of disease state management clinical decision support systems	Electronic Journal of Health Informatics	Australia	2015	include	WOS	This paper has addressed some of the fundamental elements for the success of CDSS. Hence in the limited sections the necessary clinicians-system interaction features are pointed out	Alerts	Alert (design) recommendation	minimal use time, clear and intuitive user interface, visibility of key information on one screen, fit into the usual workflow, reducing duplicate data entry, preventing easily overriding important alerts	font size , color, integration with the order entry system
Journal Article	Garabedian PM,Gannon MP,Aaron S,Wu E,Burns Z,Samal L	Human-centered design of clinical decision support for management of hypertension with chronic kidney disease	BMC Medical Informatics and Decision Making	USA	2022	include	WOS	This article has expressed some of the user requirements and feedback on design and usability of CDSS	Alerts	Alert (design) recommendation	Alert recommendation	Information about the alert logic, easy way to see correlations between other patient data, guigelines that are integrated into the workflow, prioritizating the patient reminders
Book Chapter	Gong Y,Kang H	Usability and Clinical Decision Support		USA	2016	include	WOS	In this book, there are some sections about the strategies to improve usability of CDSS, solution of the alert fatigues, several principles of the design of CDSS and also the main tasks of the CDSS designers	Alerts	Alert fatigue	Alert fatigue	Solutions for Reducing to override of alerts: Increase alert specificity, Tier alerts according to severity, Apply human factors (content, legibility, and color of alerts), Tailor alerts to patient characteristics, Presenting specific alert types to specific specialties
Journal Article	Bolgova KV,Kovalchuk SV,Balakhontceva MA,Zvartau NE,Metsker OG	Human Computer Interaction During Clinical Decision Support With Electronic Health Records Improvement	INTERNATIONAL JOURNAL OF E-HEALTH AND MEDICAL COMMUNICATIONS	Russia	2020	include	WOS	This article has discussed the difference between the availability of alarm notifications (with triggers) and disabling notifications (without triggers) and its effect on the CDSS fuctionality	Alerts	Alert fatigue	Solutions for Alert fatigue: increasing alert specificity, tiering alerts according to severity, applying HCI factors (only high-level or severe alerts), tailoring alerts to patient characteristics, customize alerts for physicians	Reducing the number of omissions and erroneous data with enable notifications (with triggers)
Journal Article	Bologva EV,Prokusheva DI,Krikunov AV,Zvartau NE,Kovalchuk SV	Human-Computer Interaction in Electronic Medical Records: From the Perspectives of Physicians and Data Scientists	Procedia Computer Science	Russia	2016	include	WOS	This article has discussed six classes of the most common mistakes in CDSS derived from EMR and prevalent to HCI elements and its improvement and also included one concept: DMIAC (Define, Measure, Analyze, improve and Control	Data entry	Structured data input (data entry)	Structured data input (data entry)	Aviod the possibility of ignoring recommendations Subjective Mental Effort Questions (SMEQ) for measuring satisfaction on every stage of the cycle
Journal Article	Buenestado D,Elorz J,PÃ©rez-Yarza EG,Iruetaguena A,Segundo U,Barrena R,Pikatza JM	Evaluating acceptance and user experience of a guideline-based clinical decision support system execution platform	Journal of Medical Systems	Spain	2013	include	Scopus	This paper has explained some crucial usability elements in CCGP (Computerised Clinical Guidelines and Protocols) system that can affect the CDSS functionality	Ease of use	Intention to use (IU) , Perceived Usefulness (PU) and Perceived Ease of Use (PEU)	Intention to use (IU) , Perceived Usefulness (PU) and Perceived Ease of Use (PEU)	COM refers to the degree of correspondence between an innovation and existing values ATT measures the perception of the consequences of adopting a technology
Journal Article	Richardson S,Mishuris R,O'Connell A,Feldstein D,Hess R,Smith P,McCullagh L,McGinn T,Mann D	â€œThink aloudâ€ and â€œNear liveâ€ usability testing of two complex clinical decision support tools	International Journal of Medical Informatics	USA	2017	include	Scopus	This study through "Think aloud" and " near-live" usability testing could find usability elements that are effective in CDSS functionality	Ease of use	Ease of use, Visibility, Workflow, Content, Understand-ability	Ease of use, Visibility, Workflow, Content, Understand-ability	Practical usefulness and medical usefulness
Journal Article	Richardson S,Feldstein D,McGinn T,Park LS,Khan S,Hess R,Smith PD,Mishuris RG,McCullagh L,Mann D	Live Usability Testing of Two Complex Clinical Decision Support Tools: Observational Study	JMIR human factors	USA	2019	include	Pubmed	In this paper, some of live usability testing results and the necessary recommendations to improve them have been pointed out and Provider-Computer-Patient Interaction has been addressed	Ease of use	Our study suggests that short, flexible, and customizable CDS tools may be more usable, addressing the challenges of the highly variable provider workflow.	Interruption tools, workflow, tool applicability, patient tool interaction, ease of use	Missed opportunities, Provider-computer-patient interaction
Journal Article	Lloyd S,Long K,Probst Y,Di Donato J,Oshni Alvandi A,Roach J,Bain C	Medical and nursing clinician perspectives on the usability of the hospital electronic medical record: A qualitative analysis	Health information management : journal of the Health Information Management Association of Australia	Australia	2023	include	Pubmed	This article describes several themes and sub-themes relevant to domains of the usability in EHR and EMR. The intoduced elements must be considered to imrove the HCI dimenssion	Ease of use	Ease of use, system response time, searchability, user interface design, workflow support, note bloat (copy and paste), layout, screen fonts	Ease of use, system response time, searchability, user interface design, workflow support, note bloat (copy and paste), layout, screen fonts	system flexibility, stability, system alert, new error creation
Journal Article	Shields C,Cunningham SG,Wake DJ,Fioratou E,Brodie D,Philip S,Conway NT	User-Centered Design of A Novel Risk Prediction Behavior Change Tool Augmented With an Artificial Intelligence Engine (MyDiabetesIQ): A Sociotechnical Systems Approach	JMIR Human Factors	United Kingdom	2022	include	WOS	This article, explains some themes and sunthemes relevant to HCI and identified from focus group discussions in Artificial Intelligence Engine	Ease of use	Easy navigation, Jargon avoidance, Use of positive/encouraging language	Easy navigation, Jargon avoidance, Use of positive/encouraging language	Potential to elicit negative feelings: feeling patronized, feeling frustrated, feeling like a failure, anxious feeling potential to empower user: tailoring helps, arming the user with information
Journal Article	Kushniruk AW,Patel VL	Cognitive and usability eKushniruk, A. W., & Patel, V. L. (2004). Cognitive and usability engineering methods for the evaluation of clinical information systems. Journal of Biomedical Informatics, 37(1), 56–76. https://doi.org/10.1016/j.jbi.2004.01.003ngi	Journal of biomedical informatics	Canada	2004	include	PubMed	This paper describes some HCI coding schemes and some usability and usefulness subjects of the medical systems pertaining to CDSS	Ease of use	usefulness, ease of use of the system or interface	usefulness, ease of use of the system or interface	Coding schemes: Navigation, Graphics, Layout (screen organization), Color, Resolution (of the presented information), Meaningful labels, Understanding os system instructions (Error message), Consistency of operations, Overall ease of use, Response time, Visibility of system status
Journal Article	Singh A,Schooley B,Floyd SB,Pill SG,Brooks JM	Patient preferences as human factors for health data recommender systems and shared decision making in orthopaedic practice	FRONTIERS IN DIGITAL HEALTH	USA	2023	include	WOS	This study introduces some of the human factors as the patients´ expected preferences in the mobile app to enhance opportunities for treatment recommendations relatd to CDSS	Explainabilty	AI explainability, AI interpretability	AI explainability, AI interpretability	Minimizing the time required for treatment and rehabitation
Journal Article	Hoonakker P,Khunlertkit A,Tattersal M,Keevil J	Computer decision support tools in primary care	Work	USA	2012	include	Scopus	This article contains some of the facilitators and barriers of HCI aspects extracted from the questionnaire given to the doctors	Facilitators and Barriers (ease of use)	Facilitators: Data automatically populated into EMR, graphical tools Barriers: separated data in EHR, finding data in EHR, occasionally delay	Facilitators and Barries	Facilitators: Data automatically populated into EMR, graphical tools Barriers: separated data in EHR, finding data in EHR, occasionally delay
Journal Article	Nair K,Malaeekeh R,Schabort I,Taenzer P,Radhakrishnan A,Guenter D	A clinical decision support system for chronic pain management in primary care: Usability testing and its relevance	Journal of Innovation in Health Informatics	Canada	2015	include	Scopus	This paper explicitly discusses the think-aloud usability with the SUS score mentioning the identified barriers and facilitators in the two separate round 1 and 2	Facilitators and Barriers (User Interface)	Facilitators: Most of them were related to content Barriers: Lack of knowledge related to pain, locating patien education resource, absence of history of pain diagnosis and not saving data automatically	Facilitators and Barries	Facilitators: Most of them were related to content Barriers: Lack of knowledge related to pain, locating patien education resource, absence of history of pain diagnosis and not saving data automatically
Journal Article	Koskela T,SandstrÃ¶m S,MÃ¤kinen J,Liira H	User perspectives on an electronic decision-support tool performing comprehensive medication reviews - A focus group study with physicians and nurses	BMC Medical Informatics and Decision Making	Finland	2016	include	WOS	This study has expressed the barriers and the facilitators available in the CDSS which are mostly related to the medical reminders and derived from nurses' and doctors' perspectives	Facilitators and Barriers (Alerts)	Barriers: Too many reminders, rules preventing effective documentation, reminders launched by paused medication Facilitators: beneficial calculators, dosing assistant, a guide to update medication and measurements	Facilitators: easy and fast to use, Lab monitoring Alerts, useful reminders, Deciaion check ups Barriers: Lack of diagnosis, wrong reminders, Lack of prioritaztion of reminders, outdated medications in EHR	Barriers: Too many reminders, rules preventing effective documentation, reminders launched by paused medication Facilitators: beneficial calculators, dosing assistant, a guide to update medication and measurements
Journal Article	Friedberg MW,Chen PG,Van Busum KR,Aunon F,Pham C,Caloyeras J,Mattke S,Pitchforth E,Quigley DD,Brook RH,Crosson FJ,Tutty M	Factors Affecting Physician Professional Satisfaction and Their Implications for Patient Care, Health Systems, and Health Policy	Rand health quarterly	USA	2014	include	PubMed	This article explains some HCI elements such as professional satisfaction, user interface, being matched with clinical workflow, and better communication between patients and providers in CDSSs	Facilitators and Barriers (User satisfaction)	Time of medical data entry, Enhancing communication through the medical record and through EHR-based messaging applications, user interface hampering and not matching with clinical workflow	Facilitating better access to the patient data	Time of medical data entry, Enhancing communication through the medical record and through EHR-based messaging applications, user interface hampering and not matching with clinical workflow
Journal Article	Kulchak Rahm A,Walton NA,Feldman LK,Jenkins C,Jenkins T,Person TN,Peterson J,Reynolds JC,Robinson PN,Woltz MA,Williams MS,Segal MM	User testing of a diagnostic decision support system with machine-Assisted chart review to facilitate clinical genomic diagnosis	BMJ Health and Care Informatics	USA	2021	include	Scopus	This paper describes some of the human factors of CDSS design that have been attained through testing user experiences	Interface	Acceptability, perceived need, workflow fit	Interface, interaction, Information (terminology)	Acceptability, perceived need, workflow fit
Journal Article	Vedanthan R,Blank E,Tuikong N,Kamano J,Misoi L,Tulienge D,Hutchinson C,Ascheim DD,Kimaiyo S,Fuster V,Were MC	Usability and feasibility of a tablet-based decision-support and integrated Record-keeping (DESIRE) tool in the nurse management of hypertension in rural western Kenya	International Journal of Medical Informatics	USA	2015	include	WOS	This article has described several technical and usability axioms pertaining to the mHealth applications embedded the clinical decision support	Interface	difficulty related to recalling information, inability to timely save data in the form, pre-filled with incorrect data, confusion with screen orientation, difficulty related to selecting the medical form	Task failure difficulties	difficulty related to recalling information, inability to timely save data in the form, pre-filled with incorrect data, confusion with screen orientation, difficulty related to selecting the medical form
Journal Article	Porat T,Delaney B,Kostopoulou O	The impact of a diagnostic decision support system on the consultation: perceptions of GPs and patients	BMC Medical Informatics and Decision Making	United Kingdom	2017	include	WOS	This paper has discussed three user interface features in the CDSS to be more useful. They were derived from interview with general practitioners and standardized patients	Interface	Integration with EHR (Data transfer automatically), suggested diagnosis at the start of the consultation, the checklist of symptoms and signs	user interface features	Integration with EHR (Data transfer automatically), suggested diagnosis at the start of the consultation, the checklist of symptoms and signs
Journal Article	Rundo L,Pirrone R,Vitabile S,Sala E,Gambino O	Recent advances of HCI in decision-making tasks for optimized clinical workflows and precision medicine	Journal of Biomedical Informatics	United Kingdom	2020	include	WOS	This paper described and classified the recent HCI advances in CDSS including GUI, usability in CDSS, HER, and user-center design	Interface	document system time efficiency, availability, expressivity, smart forms	GUI (Graphical User Interface)	document system time efficiency, availability, expressivity, smart forms
Journal Article	Miller K,Mosby D,Capan M,Kowalski R,Ratwani R,Noaiseh Y,Kraft R,Schwartz S,Weintraub WS,Arnold R	Interface, information, interaction: a narrative review of design and functional requirements for clinical decision support	JOURNAL OF THE AMERICAN MEDICAL INFORMATICS ASSOCIATION	USA	2018	include	WOS	This paper has clearly described and categorized the solutions and recommendations relevant to the design features of CDSSs into three groups: interface features, Information features, and interaction features	Interface	Interface features: A) presentation: simplicity, font size, meaningful colors, acceptable contrast, bold size B)placement and positioning: prominent position, Localize information, multiple presentation layer	Interface features, information features, Interaction features	Interface features: A) presentation: simplicity, font size, meaningful colors, acceptable contrast, bold size B)placement and positioning: prominent position, Localize information, multiple presentation layer
Journal Article	Akhloufi H,Verhaegh SJ,Jaspers MW,Melles DC,van der Sijs H,Verbon A	A usability study to improve a clinical decision support system for the prescription of antibiotic drugs	PLoS ONE	Netherlands	2019	include	Scopus	In this study, usability problems have been categorized into 4 different phases: Planning, Translation, Physical, and Assessment. In addition, their severity impact on the outcome has been investigated	Interface	Planning: difficulties in choosing the correct diagnosis, lack of third option (unknown) Translation: Extra patient information Physical actions: Layout issues (lack of user control over screen objects	Planning phase,Physical action phase, Translation phase	Planning: difficulties in choosing the correct diagnosis, lack of third option (unknown) Translation: Extra patient information Physical actions: Layout issues (lack of user control over screen objects
Journal Article	Militello LG,Diiulio JB,Borders MR,Sushereba CE,Saleem JJ,Haverkamp D,Imperiale TF	Evaluating a modular decision support application for colorectal cancer screening	Applied Clinical Informatics	USA	2017	include	Scopus	This article to compare the usability of the designed Application, has introduced some manners such as Rating Scare Mental Effort (RSME) and Subject Workload Dominance (SWORD)	Mental efforts	Accuracy, Time, Screens Access, Number of Mouse clicks, Workload, Mental efforts	Subjective Workload Dominance (SWORD) scale and Rating Scale Mental Efforts (RSME)	Accuracy, Time, Screens Access, Number of Mouse clicks, Workload, Mental efforts
Journal Article	Tabla S,Calafiore M,Legrand B,Descamps A,Andre C,Rochoy M,Chazard E	Artificial Intelligence and Clinical Decision Support Systems or Automated Interpreters: What Characteristics Are Expected by French General Practitioners?	Studies in Health Technology and Informatics	France	2022	include	Scopus	This study explains some of the usability attributes embedded in medical AI and these characteristics have been categorized in three levels as Incentive, Neutral, and Deterrent	Simplifying	Quickly share the medical test result, predict a risk category, Remove the physician`s doubts	urgent diagnosis, time-saving, simplifying the procedure	Quickly share the medical test result, predict a risk category, Remove the physician`s doubts
Journal Article	Pantazi SV,Kushniruk A,Moehr JR	The usability axiom of medical information systems	INTERNATIONAL JOURNAL OF MEDICAL INFORMATICS	Canada	2006	include	WOS	This study, expressing the relationship between two distinct concepts "usability" and "usefulness" has defined some usability axioms for the medical information systems	Simplifying	Adaptive, context-dependent information processing functions	Usefulness and complexity on the other hand usability and simplicity (contraversy)	Adaptive, context-dependent information processing functions
Journal Article	Jones W,Drake C,Mack D,Reeder B,Trautner B,Wald HL	Developing Mobile Clinical Decision Support for Nursing Home Staff Assessment of Urinary Tract Infection using Goal-Directed Design	APPLIED CLINICAL INFORMATICS	USA	2017	include	WOS	In this paper, after performing usability evaluation via cognitive walk-throughs and think-aloud protocol and also implementing GCC (Goal Directed Design) in Mobile CDSS for nursing home staff, a few design recommendations have been mentioned	Ease to use	Goal-directed design (GDD), printable, and email-ready report feature, ensuring adequate data is collected before communicating with decision-maker	system design features: Color, Font, zoomable feature	Goal-directed design (GDD), printable, and email-ready report feature, ensuring adequate data is collected before communicating with decision-maker
Journal Article	Klumpp M,Hanelt A,Greve M,Kolbe LM,Tofangchi S,Boehrnsen F,Jakob J,Kaczmarek S,Boersting I,Ehmke C,Duesing H,Juhra C	Accelerating the Front End of Medicine: Three Digital Use Cases and HCI Implications	HEALTHCARE	Germany	2022	include	WOS	This paper expresses a few HCI criteria including speed, accuracy, modularity, and individuality within the front end of the medicine	Individuality	4 key elements shape the interaction with the system: Technology, the jobs where technology is used, the context that can be varied according to regional or organizational circumstances Human aspects: demographic, cognition, motivation	speed, accuracy, modularity, individuality (through the front end improvement)	4 key elements shape the interaction with the system: Technology, the jobs where technology is used, the context that can be varied according to regional or organizational circumstances Human aspects: demographic, cognition, motivation
Journal Article	Gutenstein M,Pickering JW,Than M	Development of a digital clinical pathway for emergency medicine: Lessons from usability testing and implementation failure	Health Informatics Journal	New Zealand	2019	include	WOS	In this article, after evaluating the clinical pathway through a think-aloud protocol some of the key critical barriers including user experience and human workflow have been identified, in addition of several recommendations for digital pathway design	Flexibility	Flexibility concerns include: the desire to go back in a pathway, enter information in a different order, have the ability to edit previously recorded information	user experience, the flexibility to align with real human workflows, language and formatting, clinical content	Flexibility concerns include: the desire to go back in a pathway, enter information in a different order, have the ability to edit previously recorded information
Journal Article	Long J,Yuan MJ,Poonawala R	An Observational Study to Evaluate the Usability and Intent to Adopt an Artificial Intelligence-Powered Medication Reconciliation Tool	INTERACTIVE JOURNAL OF MEDICAL RESEARCH	USA	2016	include	WOS	This study after performing a usability evaluation (through UTAUT instrument) in an AI ambient, introduces several heuristics of software usability	User control	Minimum in-pp documentation, Flexibility and efficiency of use	User control, Match with the real world, visibility of system, Help to re-correct and recover from errors and refine invalid input, Error prevention, Consistency and standars	Minimum in-pp documentation, Flexibility and efficiency of use
Journal Article	Clausen C,Leventhal B,NytrÃ¸ Ã˜,Koposov R,RÃ¸st TB,Westbye OS,Koochakpour K,Frodl T,Stien L,Skokauskas N	Usability of the IDDEAS prototype in child and adolescent mental health services: A qualitative study for clinical decision support system development	Frontiers in Psychiatry	Norway	2023	include	Scopus	In this article, several usability axioms which are relevant to CDSS process have been detected. They have been stratified into categories and subcategories	User satisfaction	Accessibility, Structured layout, Display of guidlines, aesthetics of user interface	user satisfaction, learnability, efficiency, memorability	Accessibility, Structured layout, Display of guidlines, aesthetics of user interface
Journal Article	Ghorayeb A,Darbyshire JL,Wronikowska MW,Watkinson PJ	Design and validation of a new Healthcare Systems Usability Scale (HSUS) for clinical decision support systems: a mixed-methods approach	BMJ Open	United Kingdom	2023	include	Scopus	This study tried to develop and innovate a system usabilty system for health information system.Before developing HSUS, HAVEN has been investigated so that this study can be improved	User satisfaction	Face validity: the degree to which the purpose of the scale is obvious	Learnability, effectiveness, usefulness, accessibility, user satisfaction, efficiency	Face validity: the degree to which the purpose of the scale is obvious
Journal Article	Kruse CH,Bekker W,Bruce JL,Clarke DL	Striking a balance between usability and quality control in electronic health records	South African Journal of Surgery	South Africa	2022	include	Scopus	In this paper, some of the valid and applicable suggestions have been mentioned to correct the usability issues and on ther hand, some of purposeful usability hurdles to reduce errors have been pinted out.	Visbility	Match with reality, Not copy and paste	Error reducing, Minimalize time, Visibility, Controllability	Match with reality, Not copy and paste
Journal Article	Cho H,Keenan G,Madandola OO,Dos Santos FC,Macieira TG,Bjarnadottir RI,Priola KJ,Lopez KD	Assessing the Usability of a Clinical Decision Support System: Heuristic Evaluation	JMIR Human Factors	USA	2022	include	Scopus	This paper has investigated HCI elements in one CDSS through heuristic evaluation (expert-based assessment) and has been able to detect some usability elements with their severity scores	Visbility	Help user to recognize, Flexibility, Minimalist design (Text)	Visibility of system status, match with reality, User control (freedom), documantation	Help user to recognize, Flexibility, Minimalist design (Text)
Journal Article	Laleci Erturkmen GB,Yuksel M,Sarigul B,Arvanitis TN,Lindman P,Chen R,Zhao L,Sadou E,Bouaud J,Traore L,Teoman A,Lim Choi Keung SN,Despotou G,de Manuel E,Verdoy D,de Blas A,Gonzalez N,Lilja M,von Tottleben M,Beach M,Marguerie C,Klein GO,Kalra D	A Collaborative Platform for Management of Chronic Diseases via Guideline-Driven Individualized Care Plans	Computational and Structural Biotechnology Journal	Spain,United Kingdom,Sweden	2019	include	Scopus	In this paper, the usability evaluation has been done in a different manner which is called product reaction cards and some usability elements that can affect on CDSS have been detected	Visibility	Aesthetic design, user control, Flexibility, Documentation	Visibility, Accessibility, Error prevention, Consistency, Match with real word	Aesthetic design, user control, Flexibility, Documentation
Journal Article	Zhang J,Johnson TR,Patel VL,Paige DL,Kubose T	Using usability heuristics to evaluate patient safety of medical devices	Journal of biomedical informatics	USA	2003	include	PubMed	This study has expressed 14 usability heuristics with semantic tags considering their effects on CDSS funcionality	Interface	14 heuristics semantic tags: 1-Consistency and standards, 2-Visibility of system status, 3-Match between system and world, 4- Minimalist (Don´t use exraneous information, 5- Minimize memory load 6- Informative feedback (prompt feedback) 7-Flexibility and efficiency 8-Good error message 9-Prevent errors, 10-Clear closure, 11-Reversible actions, 12-using the user language, 13-users in control, 14- …	14 heuristics semantic tags: 1-Consistency and standards, 2-Visibility of system status, 3-Match between system and world, 4- Minimalist (Don´t use exraneous information, 5- Minimize memory load	6- Informative feedback (prompt feedback) 7-Flexibility and efficiency 8-Good error message 9-Prevent errors, 10-Clear closure, 11-Reversible actions, 12-using the user language, 13-users in control, 14- Help and documentation
